# Supplementary material for: Interfacial solute flux promotes emulsification at the water|oil interface
Source: Nat Commun. 2023 Feb 9;14:705. doi: 10.1038/s41467-023-35964-9 (PMC9911786; doi:10.1038/s41467-023-35964-9)
Supplement: Supplementary file 3 — Source Data [file 41467_2023_35964_MOESM3_ESM.xlsx]

## Sheet: Figure 3
	*all Concentration ratios are reported as [HAuCl4]/[[NBu4][ClO4]]
	Figure 3E: Distances of droplets from liquid|liquid interface (µm) for Different Concentrations of [NBu4][ClO4]:						Figure 3F: Area of Droplets (µm^2) Measured at Different Distances (for Different Concentrations of [NBu4][ClO4])																					Figure 3G: Distances of droplets from liquid|liquid interface (µm) for Different Concentrations of HAuCl4:					Figure 3H: Area of Droplets (µm^2) Measured at Different Distances (for Different Concentrations of HAuCl4)
	10mM/100mM	10mM/50mM	10mM/25mM	10mM/10mM			10mM/100mM					10mM/50mM					10mM/25mM					10mM/10mM						10mM/100mM	7.5mM/100mM	5mM/100mM	2.5mM/100mM		10mM/100mM					7.5mM/100mM					5mM/100mM					2.5mM/100mM
	3.85701	2.40652	1.45692	5.88865			0-20 µm	20-40 µm	40-60 µm	60-80 µm	80-100 µm	0-20 µm	20-40 µm	40-60 µm	60-80 µm	80-100 µm	0-20 µm	20-40 µm	40-60 µm	60-80 µm	80-100 µm	0-20 µm	20-40 µm	40-60 µm	60-80 µm	80-100 µm		3.85701	1.716	4.36267	4.28613		0-20 µm	20-40 µm	40-60 µm	60-80 µm	80-100 µm	0-20 µm	20-40 µm	40-60 µm	60-80 µm	80-100 µm	0-20 µm	20-40 µm	40-60 µm	60-80 µm	80-100 µm	0-20 µm	20-40 µm
	3.89979	2.84998	1.53745	5.88865			2.694	90.206	4.041	2.694	2.513	7.589	3.212	2.512	3.212		3.782	8.497				9.482	2.902	1.788	2.902			3.89979	1.82692	4.44065	4.68177		2.694	90.206	4.041	2.694	2.513	3.549	3.782	6.166	10.907	2.902	13.316	4.974	2.694	2.902	2.902	7.772	4.56
	3.90414	3.01279	1.72207	6.61665			7.098	40.31	2.487	4.974		7.77	5.595	2.901			5.596	2.513				9.482	2.073	1.658				3.90414	1.931	4.51344	4.75411		7.098	40.31	2.487	4.974		3.212	4.041	4.041	7.591	4.922	5.829	3.523	3.782	2.694	4.56	9.948	7.824
	3.91163	3.59542	1.83721	6.67788			6.166	21.554	2.902	2.902		17.302	4.973	4.3			4.56	18.419				3.912	2.513	2.073				3.91163	1.9387	5.91805	5.29066		6.166	21.554	2.902	2.902		3.912	4.974	5.363	4.56	4.041	4.56	8.497	2.694	5.363	2.513	8.186	7.772
	4.16467	4.93142	1.85312	6.68335			6.632	12.746	5.829	4.974		12.226	9.92	2.487			6.166	2.513				8.834	3.212	2.073				4.16467	2.09918	6.76451	5.66439		6.632	12.746	5.829	4.974		3.912	6.606	4.585	3.627	4.974	3.782	5.389	3.549	2.513	5.596	10.881	4.56
	4.16755	5.42889	1.9077	6.71097			3.782	35.751	5.829	5.596		7.77	6.165	2.901			3.782	2.047				6.632	2.073	1.347				4.16755	2.1383	6.95509	5.72734		3.782	35.751	5.829	5.596		3.912	4.249	14.948	6.166	6.218	44.093	5.829	2.047	2.902	4.041	5.907	11.606
	4.39309	5.62638	1.99146	6.76192			4.041	18.549	3.782	4.3		8.496	9.48	2.979			5.907	8.912				4.249	2.694	1.347				4.39309	2.49615	7.28735	5.97963		4.041	18.549	3.782	4.3		4.56	3.549	4.56	5.389	5.829	4.974	3.212	2.902	2.694	5.596	11.243	14.456
	4.45163	6.24092	2.0632	7.0084			9.041	8.497	2.694	8.497		33.465	2.694	3.212			6.166	5.829				5.933	1.813	1.554				4.45163	5.714	7.35724	6.08492		9.041	8.497	2.694	8.497		3.549	2.487	8.16	6.166	6.632	3.549	12.228	2.902	3.212	3.549	7.824	15.855
	4.51335	6.41259	2.07312	7.03146			5.829	15.958	3.782	4.3		7.097	1.813	3.212			3.782	7.591				6.943	2.513	2.228				4.51335	5.9299	7.43196	7.74604		5.829	15.958	3.782	4.3		12.228	7.591	7.772	4.585	4.585	7.098	10.907	2.228	3.782	3.523	10.311	20.207
	4.51344	6.92844	2.07735	7.0861			3.549	17.875	5.363	4.041		84.647	5.595	3.212			9.482	3.782				17.305	2.073	1.788				4.51344	5.98155	7.66174	8.14709		3.549	17.875	5.363	4.041		3.782	4.3	10.907	4.3	4.585	9.948	3.912	3.627	4.041	3.212	10.311	6.606
	4.53079	7.61015	2.16643	7.14758			8.497	21.554	5.596	3.782		24.296	3.523	2.512			2.902	4.3				17.228	2.513	2.694				4.53079	6.06071	7.78845	8.74623		8.497	21.554	5.596	3.782		7.098	3.912	3.912	4.974	4.56	5.389	2.694	4.3	2.979	4.585	11.606	15.829
	4.57571	7.95948	2.21042	7.24345			4.585	14.456	2.513	2.902		22.275	3.212	3.782			9.223	5.544				12.668	1.813	2.228				4.57571	6.28384	8.05826	8.77871		4.585	14.456	2.513	2.902		22.849	2.694	5.596	3.782	4.3	6.166	6.166	3.549	2.513	4.3	9.844	4.974
	4.65103	8.00338	2.30426	7.263			4.041	8.394	4.974	2.228		11.293	3.212	3.782			8.16	4.3				7.098	2.513	1.347				4.65103	6.68049	8.29506	9.10738		4.041	8.394	4.974	2.228		5.389	4.585	5.363	3.549	3.782	64.973	3.549	3.549	7.098	11.606	10.881	8.497
	4.75036	8.27531	2.33955	7.27672			3.782	17.228	3.212	5.389		7.149	8.185	4.3			9.482	6.166				8.912	3.212	2.694				4.75036	6.90887	8.31432	9.14221		3.782	17.228	3.212	5.389		85.905	5.363	5.596	5.596	6.632	4.3	3.212	2.694	2.902	6.166	9.482	13.989
	4.75292	8.84236	2.52705	7.32577			4.974	6.166	5.829	7.098		62.682	7.77	2.901			8.497	7.098				11.295	2.979	2.513				4.75292	7.1984	8.45658	10.5248		4.974	6.166	5.829	7.098		4.3	2.979	4.974	19.404	4.3	8.186	4.041	2.513	3.782	4.041	4.922	5.907
	4.75339	8.99426	2.55683	7.3597			2.513	10.311	4.3	3.549		5.595	5.595	2.694			6.632	5.596				10.311	1.813	1.554				4.75339	7.32991	8.69563	10.5463		2.513	10.311	4.3	3.549		6.166	3.912	4.249	6.632	5.389	3.782	2.694	4.3	3.912	3.212	10.907	5.596
	4.7856	9.37426	2.57624	7.36811			4.3	14.948	3.782	2.694		18.805	4.973	2.979			7.098	3.782				3.782	2.073	1.788				4.7856	7.37728	8.90111	10.6918		4.3	14.948	3.782	2.694		123.91	3.912	7.098	6.166	7.591	8.912	4.974	3.212	3.782	6.166	6.606	13.989
	4.95205	9.46213	2.63179	7.42295			2.902	13.989	3.212	5.596		8.496	4.585	3.782			13.316	1.813				5.544	1.788	1.554				4.95205	7.41974	8.92767	10.8367		2.902	13.989	3.212	5.596		29.119	3.782	14.922	4.585	4.3	3.523	2.902	3.212	5.596	5.596	8.186	6.425
	4.98812	9.53348	2.75023	7.484			7.098	17.875	4.585	5.596		211.746	5.595	4.3			14.456	2.902				13.989	1.788	2.073				4.98812	7.65656	8.95854	11.086		7.098	17.875	4.585	5.596		57.434	5.829	3.782	4.585	4.3	8.16	4.974	3.782	3.212	5.907	8.497	14.456
	5.11325	10.1359	2.85197	7.484			8.186	20.207	3.523	2.694		178.307	3.782	3.782			4.3	5.544				11.295	2.228	4.3				5.11325	7.89729	9.04346	11.2188		8.186	20.207	3.523	2.694		9.948	2.979	12.746	6.632	5.933	5.596	4.974	4.3	3.212	3.212	10.907	17.305
	5.29022	10.2644	2.88161	7.48671			12.668	9.948	5.389	9.041		3.911	4.559	3.782			2.513	2.902				3.627	2.073	1.788				5.29022	8.23987	9.40325	11.4298		12.668	9.948	5.389	9.041		28.652	3.549	3.212	4.3	4.585	4.974	5.596	2.513	2.902	5.363	8.549	15.337
	5.54324	10.5021	3.00677	7.51894			7.461	8.186	4.585	6.632		4.585	4.3	2.487			15.958	5.596				6.632	3.212	2.073				5.54324	8.289	9.45153	12.6591		7.461	8.186	4.585	6.632		4.974	4.3	10.311	4.3	5.596	8.497	7.979	3.212	2.513	4.041	6.632	5.363
	5.6046	10.51	3.02916	7.53626			10.907	7.098	3.782	4.974		7.46	6.165	2.072			22.305	11.606				2.902	1.788	2.228				5.6046	8.55428	9.48617	13.2777		10.907	7.098	3.782	4.974		72.02	4.041	4.041	6.632	8.186	5.389	8.497	2.902	3.549	3.782	7.098
	5.65066	10.7741	3.0759	7.56884			9.948	11.295	4.041	4.585		4.559	5.595	2.694			17.875	3.549				2.073	2.694	1.788				5.65066	8.62945	9.51675	14.0025		9.948	11.295	4.041	4.585		45.103	2.694	6.632	5.829	4.3	2.902	5.829	2.228	2.513	4.974	8.16
	5.6978	11.1584	3.23195	7.57473			7.098	11.295	4.3	5.363		264.378	2.228	2.901			13.86	4.3				11.295	2.694	2.228				5.6978	8.66694	9.53897	14.1117		7.098	11.295	4.3	5.363		8.912	3.549	4.3	4.974	7.772	4.3	3.912	2.513	3.549		8.497
	5.70008	11.1827	3.25503	7.59385			8.497	8.186	2.513	4.3		115.78	4.973	3.212			12.228	5.596				9.43	2.228	2.487				5.70008	8.94204	9.61491	16.7231		8.497	8.186	2.513	4.3		3.212	3.523	4.56	9.041	8.16	7.824	17.228	4.585	2.979		4.3
	5.70087	11.234	3.4573	7.64667			9.482	91.501	2.902	3.212		61.361	5.388	3.549			11.606	9.482				5.181	2.902					5.70087	8.9692	9.6811	16.9193		9.482	91.501	2.902	3.212		24.87	2.694	9.041	4.56	6.166	5.544	4.3	4.041	2.902		7.461
	5.83044	11.7489	3.56368	7.6467			8.186	9.948	3.782	2.694		9.946	4.585	3.212			5.907	2.902				2.694	2.979					5.83044	9.21424	9.80592	17.4627		8.186	9.948	3.782	2.694		17.875	4.3	7.772	5.907	4.974	7.772	3.212	2.228	2.902		9.482
	5.9024	12.1606	3.60413	7.68727			9.948	7.098	5.596	4.041		5.828	3.911	2.694			36.839	2.228				2.772	1.813					5.9024	9.2676	9.96239	18.1254		9.948	7.098	5.596	4.041		15.829	5.596	5.596	7.772	5.829	8.186	4.3	17.228	3.782		6.166
	5.90454	12.2196	3.61465	7.68826			10.907	14.948	3.549	3.782		58.382	5.388	2.512			7.772	3.212				15.337	2.513					5.90454	9.27565	10.0138	18.705		10.907	14.948	3.549	3.782		53.937	3.523	4.56	6.166	3.212	5.363	4.3	3.212	2.513		9.041
	6.07797	12.4028	3.77985	7.72541			10.907	23.627	3.212	4.974		5.828	4.041	2.901			14.456	6.166				9.482	2.073					6.07797	9.30528	10.014	19.1557		10.907	23.627	3.212	4.974		64.973	4.974	4.3	5.596	4.56	5.389	3.549	9.378	2.694		7.591
	6.16082	12.7661	3.79203	7.72768			9.041	15.958	5.389	4.041		8.496	6.216	3.782			20.207	8.186				17.875	1.788					6.16082	9.98709	10.0562	19.9284		9.041	15.958	5.389	4.041		29.119	2.694	3.549	10.311	7.098	10.311	3.782	2.902	2.694		7.098
	6.20436	12.7866	3.79606	7.72768			9.922	7.098	5.829	5.389		248.241	2.694	3.212			10.907	46.01				4.585	1.813					6.20436	10.0593	10.1135	20.8445		9.922	7.098	5.829	5.389		31.917	5.829	3.782	16.528	5.389	28.652	3.549	4.041	3.212		12.228
	6.44251	12.8127	3.88396	7.74649			11.295	6.218	3.782	4.585		266.424	3.574	2.694			6.166	3.782				9.041	2.902					6.44251	10.1053	10.131	23.4695		11.295	6.218	3.782	4.585		6.632	5.389	6.606	4.56	3.212	9.43	4.56	2.979	1.788
	6.44482	13.029	3.90342	7.75895			9.482	17.875	3.212	3.782		292.792	6.942	3.549			22.849	2.047				16.58	2.073					6.44482	10.2355	10.1323	24.1738		9.482	17.875	3.212	3.782		7.098	2.694	5.596	8.497	5.181	31.917	7.772	2.513	4.249
	6.50052	13.1542	4.44522	7.80972			13.316	12.668	6.166	5.389		168.594	8.159				7.098	5.829				4.974	2.073					6.50052	10.2365	10.3819	25.2642		13.316	12.668	6.166	5.389		5.907	3.212	8.497	4.3	3.834	3.782	3.212	3.549	2.902
	6.54052	13.854	4.45206	7.83252			12.228	61.579	2.513	4.585		239.797	4.559				28.601	9.922				12.176	2.513					6.54052	10.3823	10.5506	30.5161		12.228	61.579	2.513	4.585		7.591	5.907	6.218	6.166	4.56	4.585	4.3	2.902	2.979
	6.57011	13.8676	4.53173	7.94594			9.43	9.948	3.782	5.596		5.388	3.782				31.114	2.694				12.176	2.073					6.57011	10.4024	10.6379	30.5463		9.43	9.948	3.782	5.596		7.824	5.363	5.907	5.829	5.389	76.683	6.166	2.047	4.041
	6.66918	14.069	4.81045	7.97007			7.591	6.943	4.3	8.186		467.214	4.973				39.585	2.694				13.86	2.228					6.66918	10.6107	10.7144	33.7983		7.591	6.943	4.3	8.186		61.579	8.186	4.585	4.974	4.3	4.3	3.782	3.782	3.549
	6.6839	14.0703	4.91955	7.97719			10.907	23.989	8.186	5.829		4.585	2.901				38.549	2.694				9.482	1.14					6.6839	10.9036	10.7214	34.9245		10.907	23.989	8.186	5.829		4.585	2.513	8.186	12.668	4.3	83.626	5.596	3.549	2.228
	6.72346	14.127	4.9916	8.0795			14.922	10.311	3.549	4.041		74.7	3.549				25.751	4.974				10.881	2.228					6.72346	10.9693	10.8009	35.056		14.922	10.311	3.549	4.041		96.89	4.041	3.912	6.166	6.166	64.973	5.596	2.902	3.549
	7.37303	14.2392	5.23105	8.21431			6.218	7.098	4.041	5.829		7.77	4.585				3.549	3.782				7.591	1.554					7.37303	11.0276	10.822	36.499		6.218	7.098	4.041	5.829		3.782	2.228	4.585	5.363	4.56	7.098	4.922	4.3	2.902
	7.40364	14.3007	5.29258	8.30306			10.907	24.041	4.585	2.513		5.828	4.973				17.875	5.829				5.829	2.228					7.40364	11.1072	10.8266	36.8921		10.907	24.041	4.585	2.513		2.902	3.212	6.166	7.098	6.166	4.56	5.389	9.482	3.549
	7.4431	14.945	5.32872	8.61251			5.596	8.497	3.549	6.166		3.212	7.46				28.652	8.497				9.482	3.549					7.4431	11.8521	10.8649	37.4028		5.596	8.497	3.549	6.166		7.772	4.56	5.596	4.041	4.041	46.01	3.212	2.513	3.912
	7.63469	15.0696	5.33168	8.69696			9.922	5.389	3.782	4.974		53.927	2.694				51.061	2.047				7.772	2.902					7.63469	12.1431	11.0136	37.6393		9.922	5.389	3.782	4.974		6.632	4.041	7.772	5.596	5.829	5.389	6.166	5.596	3.212
	7.68025	15.5371	5.37041	8.7211			10.907	8.497	2.694	4.974		5.828	5.362				41.243	4.56				1.788	1.788					7.68025	12.2011	11.1478	37.9639		10.907	8.497	2.694	4.974		7.591	3.212	6.166	6.632	5.596	37.72	6.632	6.632	3.212
	8.43916	15.7332	5.38024	8.7282			12.746	7.772	5.389	2.902		10.361	4.973				9.948	3.212				7.772	1.554					8.43916	12.2323	11.2499	38.3924		12.746	7.772	5.389	2.902		9.041	2.694	9.041	7.098	2.902	11.684	3.782	4.3	11.606
	8.49423	15.9201	5.71908	8.78529			9.041	8.16	4.041	4.974		2.901	7.097				82.019	1.813				12.668	1.658					8.49423	12.2787	11.3417	38.7966		9.041	8.16	4.041	4.974		52.953	3.523	8.912	6.166	6.166	6.166	4.3	2.694	4.974
	8.50539	16.0303	5.84461	8.78592			10.907	10.907	2.228	4.585		8.496	1.813				17.305	3.549				15.337	2.073					8.50539	12.3259	11.3463	39.1194		10.907	10.907	2.228	4.585		5.363	7.591	5.363	4.585	5.829	2.694	7.098	2.902	2.694
	9.13263	16.1636	5.87496	8.91834			10.907	10.881	4.974	4.3		29.398	4.041				91.501	1.347				12.668	4.3					9.13263	12.382	11.3813	39.1247		10.907	10.881	4.974	4.3		3.212	4.3	5.829	4.3	4.249	4.585	4.041	3.782	4.585
	9.17682	16.3848	6.5761	8.96981			9.041	11.295	9.041	7.098		21.032	6.165				3.549	3.212				3.782	0.959					9.17682	12.4764	11.4334	39.1762		9.041	11.295	9.041	7.098		69.584	3.834	13.316	5.596	4.974	6.606	2.513	1.813	3.549
	9.60654	16.6437	6.58593	9.03591			8.497	4.093	7.591	3.212		13.313	3.911				36.036	5.181				2.513	2.513					9.60654	12.4881	11.523	39.4897		8.497	4.093	7.591	3.212		2.902	3.523	6.632	3.782	5.596	6.606	5.596	4.3	3.523
	9.8254	16.852	6.76525	9.06192			21.554	8.912	3.549	2.902		6.942	19.4				17.875					7.591	1.788					9.8254	12.5975	11.5933	39.8966		21.554	8.912	3.549	2.902		28.108	3.212	7.591	3.782	4.041	10.311	4.041	2.513	2.513
	10.042	16.9532	6.77642	9.43314			15.337	12.228	4.041	3.549		28.647	4.3				55.129					9.482	2.694					10.042	12.6383	11.5987	40.4555		15.337	12.228	4.041	3.549		5.596	3.523	5.596	4.974	5.596	2.902	7.72	2.902	4.3
	10.3519	17.0118	6.79061	9.44927			11.295	4.56	3.782	3.912		38.542	3.911				22.849					4.041	1.788					10.3519	12.6485	11.6449	40.7758		11.295	4.56	3.782	3.912		6.606	4.922	8.497	5.829	5.596	4.974	8.497	4.585	3.782
	10.5396	17.3066	6.92542	9.49205			8.912	13.782	6.632	3.782		8.159	6.605				4.041					13.316	1.788					10.5396	12.6719	11.7644	40.8462		8.912	13.782	6.632	3.782		7.591	5.389	6.166	16.58	5.596	31.114	12.228	3.549	5.389
	11.5362	17.3703	7.23055	9.57733			43.082	3.834	2.694	4.041		3.782	7.77				20.207					13.316	2.513					11.5362	12.7016	11.776	40.8892		43.082	3.834	2.694	4.041		4.3	4.041	10.311	4.56	6.632	4.974	2.902	5.389	3.212
	12.0587	17.5286	7.2779	9.65934			34.015	7.772	3.212	4.56		7.097	4.973				9.922					10.881	3.782					12.0587	12.7356	11.8269	40.8929		34.015	7.772	3.212	4.56		5.363	4.3	4.249	5.907	4.974	5.389	3.212	2.902	4.041
	12.1297	17.6461	7.61692	9.9306			12.228	10.881	3.549	3.549		5.828	4.3				140.335					2.513	2.902					12.1297	12.7585	12.1168	41.5454		12.228	10.881	3.549	3.549		7.772	4.56	12.228	4.3	6.166	5.596	5.363	2.694	3.782
	12.167	17.6592	7.76259	10.0619			101.397	8.186	3.212			7.822	3.549				74.714					9.948	1.554					12.167	12.81	12.1432	41.6448		101.397	8.186	3.212			4.819	3.782	5.596	4.585	6.166	6.166	4.041	2.902	2.902
	12.793	17.8602	7.76856	10.1063			224.997	18.419	5.829			32.714	6.165				5.829					15.337	2.694					12.793	12.9592	12.2005	42.4906		224.997	18.419	5.829			7.098	3.549	4.3	3.782	4.922	3.627	3.212	3.782	2.513
	12.9789	17.9384	7.77925	10.1805			365.564	13.989	2.902			21.55	3.782				12.668					4.974	2.513					12.9789	13.1004	12.3552	42.7873		365.564	13.989	2.902			24.87	3.212	9.041	7.098	6.166	2.902	3.782	4.3	9.041
	13.0347	17.9562	7.85215	10.2429			11.606	6.839	6.632			6.942	9.48				7.772					5.129	2.694					13.0347	13.2164	12.3643	43.5576		11.606	6.839	6.632			5.829	2.694	4.585	4.974	5.596	4.974	4.585	6.632	3.212
	13.2378	18.0142	8.05417	10.4994			9.948	11.606	2.902			2.979	8.496				10.311					5.363	3.212					13.2378	13.3531	12.4928	43.8862		9.948	11.606	2.902			7.098	3.782	6.166	5.907	4.041	7.591	4.041	2.694	2.694
	13.3395	18.0424	8.27223	10.514			328.285	10.311	4.041			15.334	3.782				10.311					3.782	2.694					13.3395	13.4402	12.568	44.3126		328.285	10.311	4.041			36.839	6.166	4.041	6.632	4.585	3.523	3.782	4.3	2.513
	13.3878	18.1637	8.32489	10.6233			343.699	15.958	3.212			7.097	3.212				135.283					4.56	1.788					13.3878	13.4872	12.6165	44.4482		343.699	15.958	3.212			15.829	4.585	5.596	4.3	5.829	3.212	5.389	3.212	2.513
	13.7902	18.1971	8.3683	10.7078			262.068	4.3	2.073			7.097	2.228				91.501					12.228	2.902					13.7902	13.5437	12.7904	44.4785		262.068	4.3	2.073			11.71	5.389	3.549	5.596	6.218	7.461	2.228	5.907	4.3
	14.445	18.2145	8.45815	10.7176			343.622	8.16	5.389			4.559	6.165				10.311					10.881	1.554					14.445	13.5662	12.8097	44.8447		343.622	8.16	5.389			2.902	3.264	6.632	5.829	6.166	3.212	4.041	2.228	2.979
	14.4555	18.2576	8.47736	10.8005			14.922	10.907	3.782			6.605	2.072				56.165					10.881	2.513					14.4555	13.6009	12.8408	44.8548		14.922	10.907	3.782			4.585	5.829	14.456	7.591	4.585	31.917	3.212	3.912	3.212
	14.5789	18.2983	8.57125	10.8032			102.822	8.497	2.228			3.782	7.77				9.948					5.596	1.788					14.5789	13.6062	12.8787	44.9902		102.822	8.497	2.228			4.3	5.363	10.311	11.684	6.606	4.974	6.166	4.585	2.694
	14.6571	18.4965	8.63336	10.8503			7.461	8.549	4.974			17.872	2.512				4.3					1.788	1.347					14.6571	13.607	12.8859	45.1829		7.461	8.549	4.974			4.249	5.389	3.782	7.098	6.166	5.389	3.523	5.829	4.041
	15.0266	18.5335	8.72218	10.8643			233.183	11.606	3.782			3.549	2.512				10.311					7.098	2.073					15.0266	13.6495	12.9353	45.4931		233.183	11.606	3.782			8.186	7.772	5.596	5.907	6.166	51.061	8.16	5.363	2.902
	15.516	18.6141	8.85352	10.9142			302.69	11.606	7.098			6.605	3.911				3.782					2.902	1.347					15.516	13.7414	13.1553	45.4944		302.69	11.606	7.098			6.166	3.212	5.389	5.829	6.632	2.902	5.389	3.212	3.912
	15.5608	18.6676	8.93331	10.9711			98.185	10.311	4.041			4.559	6.216				24.3					4.041	1.788					15.5608	13.9724	13.3674	45.7703		98.185	10.311	4.041			12.668	3.782	13.316	6.166	5.389	4.56	4.3	2.902	2.902
	15.8592	18.8002	8.94521	10.9797			315.591	6.166	7.098			4.041	3.782				3.523					2.902	2.047					15.8592	14.1027	13.39	45.7986		315.591	6.166	7.098			8.497	3.212	4.974	9.041	4.974	6.632	1.813	3.549	3.523
	15.9027	18.9285	9.01286	10.995			341.653	3.912	2.902			3.911	5.906				157.588					4.3	1.347					15.9027	14.4064	13.4316	45.8036		341.653	3.912	2.902			5.596	3.549	3.782	8.186	5.596	7.098	2.073	2.228	4.041
	16.7347	18.9412	9.04203	11.0286			230.566	13.316	3.549			4.3	1.813				52.175					2.228	1.788					16.7347	14.5445	13.5402	45.9904		230.566	13.316	3.549			5.596	5.596	6.632	4.974	3.912	3.523	2.694	2.228	2.902
	17.2464	18.9926	9.15678	11.1165			315.695	13.989	4.3			3.264	2.046				2.513					5.389	2.513					17.2464	14.568	13.6076	46.437		315.695	13.989	4.3			5.596	4.585	10.907	7.772	5.389	4.3	3.782	4.56	3.523
	18.1605	19.0682	9.193	11.1296			12.668	8.497	5.829			7.097	2.694				5.389					7.461	2.487					18.1605	14.5706	13.839	46.8602		12.668	8.497	5.829			4.922	12.746	4.585	4.974	4.974	4.56	5.596	2.694	3.912
	18.4271	19.1111	9.35249	11.1412			166.681	10.907	4.585			5.828	10.905				25.595					3.549	4.585					18.4271	14.6505	13.8484	47.1049		166.681	10.907	4.585			2.694	3.523	6.632	5.596	6.166	7.461	3.212	2.694	1.554
	19.7507	19.1517	9.37219	11.2149			145.49	5.363	2.902			2.512	5.906				74.714					4.3	2.513					19.7507	14.7034	14.013	47.1243		145.49	5.363	2.902			31.917	3.212	8.912	7.098		4.585	6.632	2.694	3.782
	20.1102	19.1557	9.44805	11.2686			20.207	8.186	4.974			6.216	2.901				23.627					4.041	2.513					20.1102	14.75	14.016	47.3722		20.207	8.186	4.974			9.922	7.098	8.497	3.782		9.948	7.772	5.596	3.912
	20.3074	19.1968	9.51859	11.2693				6.166	4.3			3.549	3.212				4.249					6.632	2.228					20.3074	14.7603	14.1252	47.4014			6.166	4.3			6.218	6.166	7.461	4.041		4.041	3.212	2.694	3.782
	20.3097	19.3774	9.54385	11.3499				9.482	2.694			9.48	6.165				80.957					8.186	1.14					20.3097	14.955	14.1448	47.7363			9.482	2.694			6.166	3.212	7.772	4.3		4.974	6.632	4.585	2.513
	20.5177	19.531	9.61744	11.4028				5.829	4.3			5.362	8.185				22.305					2.228	1.14					20.5177	14.9718	14.153	47.8321			5.829	4.3			5.829	4.3	7.098	4.3		4.3	2.902	3.523	3.782
	20.7314	19.6604	9.67389	11.4677				15.337	3.782			30.098	2.694				28.108					2.902	1.347					20.7314	14.9768	14.2044	48.4413			15.337	3.782			7.098	2.694	4.974	4.3		3.212	9.041	3.782	3.212
	20.8138	19.7109	9.83775	11.5091				21.554	4.041			7.097	4.973				3.523					2.513	0.959					20.8138	14.9786	14.2426	48.6034			21.554	4.041			20.906	4.041	6.632	3.912		5.596	5.829	3.782	3.212
	21.4027	19.7131	9.90193	11.6559				11.606	3.212			9.946	4.585				11.606					2.694	2.902					21.4027	15.0578	14.2722	48.8327			11.606	3.212			3.782	3.782	7.098	5.389		6.632	9.793	2.513	4.3
	22.0648	19.7285	9.92435	11.6967				9.948	4.585			5.388	4.973				3.523					3.782	2.694					22.0648	15.1319	14.2921	48.878			9.948	4.585			6.632	2.979	9.922	4.041		5.389	4.041	3.549	8.497
	22.0686	19.7399	9.97161	11.7025				7.772	3.782			4.973	1.787				17.228					2.073	4.3					22.0686	15.1559	14.4058	48.9136			7.772	3.782			9.482	2.694	3.912	5.907		5.363	4.974	3.782	2.513
	22.2685	19.8181	9.99417	11.7313				10.907	3.782			4.559	4.559				31.761					2.073	1.788					22.2685	15.1829	14.5044	49.2788			10.907	3.782			5.544	6.425	7.591	4.585		6.166	3.782	5.389	4.585
	22.2911	19.8459	10.0062	11.7795				8.912	4.3			2.979	4.973				26.502					6.632	1.788					22.2911	15.264	14.54	49.3552			8.912	4.3			3.523	14.948	4.974	6.425		4.3	2.513	2.228
	22.5733	19.9105	10.029	12.0279				7.772	5.596			4.3	2.694				12.228					3.549	1.788					22.5733	15.2963	14.6188	49.5138			7.772	5.596			8.186	2.694	7.772	4.585		12.668	4.585	2.228
	22.6186	19.9321	10.2593	12.0516				7.098	3.782			12.226	4.585				18.549					8.16	2.694					22.6186	15.3618	14.6255	49.6457			7.098	3.782			7.098	4.56	7.461	5.829		5.596	3.549	2.513
	22.7311	19.9536	10.3272	12.0731				11.606	3.549			7.589	5.906				4.56					9.948	2.228					22.7311	15.4013	14.6341	49.8206			11.606	3.549			6.166	5.389	6.166	4.3		5.389	3.912	2.694
	22.9431	19.9624	10.387	12.0734				8.912	2.513			2.228	5.595				11.295					14.922	1.788					22.9431	15.4013	14.6822	49.8389			8.912	2.513			3.523	4.041	9.948	4.3		4.56	5.389	2.694
	23.165	19.9731	10.388	12.1209				14.456	5.829			3.911	5.388				20.259					2.073	3.212					23.165	15.4719	14.687	49.8647			14.456	5.829			7.098	2.694	10.881	4.585		17.305	6.166	2.694
	23.3254	19.9882	10.4057	12.2201				14.456	5.596			4.973	2.901				16.58					4.3	1.788					23.3254	15.5144	14.7096	50.1318			14.456	5.596			8.16	2.979	7.098	3.212		7.098	4.041	3.523
	23.3609	20.1119	10.4818	12.3801				2.902	2.902			3.782	6.631				6.166					3.212	1.347					23.3609	15.5453	14.7835	50.2494			2.902	2.902			17.305	2.902	4.56	6.632		12.668	5.337	3.782
	23.373	20.1192	10.4927	12.4097				4.974	4.041				1.813				12.668					4.974	1.788					23.373	15.5494	14.8015	50.488			4.974	4.041			7.098	6.166	7.098	4.56		5.544	4.3	3.212
	23.3965	20.1959	10.5511	12.4164				10.907	4.585				3.212				4.585					1.788	1.813					23.3965	15.6298	14.905	50.5316			10.907	4.585			8.497	6.166	8.186	5.363		5.596	6.166	2.902
	23.397	20.2632	10.5806	12.4178				10.881	2.902				3.782				2.228					6.632	1.14					23.397	15.6516	15.0087	50.7627			10.881	2.902			5.829	2.694	3.782	8.497		5.803	4.974	2.902
	23.4545	20.3066	10.6305	12.4833				16.58	5.596				4.041				13.316					2.694	2.902					23.4545	15.6947	15.1303	50.9892			16.58	5.596			4.974	5.596	3.912	5.596		4.974	4.922	2.228
	23.6528	20.3346	10.6853	12.6382				4.974	3.782				3.523				19.482					1.813	1.554					23.6528	15.7442	15.1723	51.0615			4.974	3.782			5.44	5.389	8.16	7.098		4.974	5.363	4.3
	23.6609	20.3353	10.7234	12.6404				9.041	6.606				7.097				9.922					2.513	2.073					23.6609	15.8558	15.1885	51.2517			9.041	6.606			3.627	6.632	5.829	4.3		2.694	4.3	2.047
	24.0303	20.3682	10.7332	12.6824				3.212	5.389				6.165				31.917					6.166	1.347					24.0303	15.8558	15.2029	51.3006			3.212	5.389			17.305	16.58	4.585	7.591		5.829	1.813	4.585
	24.0586	20.3887	10.8397	12.7458				9.922	5.596				4.041				28.652					9.482	0.959					24.0586	16.0039	15.2954	51.319			9.922	5.596			4.041	3.782	4.974	7.591		5.44	5.596	2.902
	24.0823	20.4095	10.87	12.881				2.902	4.3				2.228				3.782					4.3	2.073					24.0823	16.1003	15.3379	51.3807			2.902	4.3			3.912	4.3	9.482	5.829		5.751	2.487	2.902
	24.1202	20.4568	10.9721	13.041				10.311	4.585				9.48				8.16					7.591	1.554					24.1202	16.1423	15.344	51.4435			10.311	4.585			4.56	3.782	6.166	6.632		9.041	4.974	5.363
	24.1523	20.5231	11.1072	13.0469				9.922	5.596				2.512				5.596					3.549	2.979					24.1523	16.16	15.3784	51.4811			9.922	5.596			22.279	3.912	14.948	4.56		8.16	3.782	2.228
	24.1534	20.5541	11.1086	13.1181				11.295	6.166				5.388				7.591					9.948	1.347					24.1534	16.2721	15.3815	51.8306			11.295	6.166			7.591	3.782	10.311			6.166	5.544	3.782
	24.1991	20.5578	11.1293	13.1182				8.186	3.212				3.523				9.482					6.632	2.694					24.1991	16.3618	15.4522	51.839			8.186	3.212			3.782	4.3	7.772			8.16	5.596	2.694
	24.2228	20.564	11.1804	13.1377				8.16	3.782				5.595				7.098					4.56	1.813					24.2228	16.4178	15.6236	52.0545			8.16	3.782			3.912	2.902	5.596			17.824	7.772	3.912
	24.2995	20.6101	11.1934	13.1577				8.497	8.912				2.694				10.907					5.907	1.347					24.2995	16.4547	15.7429	52.233			8.497	8.912			3.912	4.3	5.596			4.041	4.974	4.974
	24.3797	20.6104	11.194	13.1734				13.316	5.829				2.512				5.907					2.513	2.073					24.3797	16.4625	15.7861	52.2734			13.316	5.829			5.363	3.782	5.596			36.165	4.56	3.912
	24.4371	20.6221	11.2275	13.1923				11.606	3.782				2.979				7.772					5.389	2.694					24.4371	16.5264	15.8322	52.3888			11.606	3.782			5.596	3.912	8.186			3.912	5.829	3.523
	24.482	20.6406	11.3038	13.1982				5.389	3.549				3.782				9.482					5.596	0.959					24.482	16.6197	15.8368	52.5885			5.389	3.549			5.596	2.902	7.772			4.922	8.497	2.513
	24.5167	20.7768	11.4153	13.2002				4.974	5.907				4.3				8.497					4.974	1.813					24.5167	16.6309	15.8696	52.7749			4.974	5.907			3.627	4.585	4.974			4.585	3.212	4.3
	24.6329	20.7881	11.4282	13.2332				10.907	8.186				2.512				9.482					3.549	2.487					24.6329	16.6412	15.9777	52.8745			10.907	8.186			6.166	14.456	6.166			9.041	4.585	5.829
	24.6883	20.7992	11.4844	13.2839				7.591	7.772				4.041				2.979					6.425	2.047					24.6883	16.6607	15.9939	52.943			7.591	7.772			4.585	4.585	4.974			9.922	3.782	5.596
	24.7249	20.804	11.4977	13.2957				4.3	3.212				3.212				5.933					8.497	1.788					24.7249	16.6621	16.0028	53.1426			4.3	3.212			5.389	4.585	6.166			6.943	2.228	5.596
	24.8134	20.8425	11.542	13.3024				8.186	2.694				4.973				9.948					8.186	1.813					24.8134	16.6722	16.0844	53.3267			8.186	2.694			3.523	3.782	5.389			4.974	6.218	2.979
	24.942	20.954	11.5521	13.3257				8.186	5.389				2.512				5.389					2.694	1.347					24.942	16.6748	16.0931	53.338			8.186	5.389			4.249	4.3	5.389			4.974	7.772	5.596
	24.9425	20.9687	11.5671	13.3338				8.497	4.3				4.973				10.363					2.902	2.228					24.9425	16.6783	16.2087	53.5705			8.497	4.3			8.186	2.513	6.632			4.56	4.041	3.212
	25.0851	20.9983	11.6639	13.3629				3.212	2.902				2.901				3.212					5.389	2.513					25.0851	16.7006	16.2494	54.0389			3.212	2.902			4.974	3.782	5.596			5.829	3.912	2.694
	25.0939	21.1314	11.6701	13.3719				4.3	5.829				4.041				6.166					7.591	2.902					25.0939	16.7086	16.2505	54.0868			4.3	5.829			7.28	2.902	4.3			3.782	3.782	2.902
	25.1192	21.1823	11.6721	13.3939				11.606	2.694				2.694				1.813					5.829	2.694					25.1192	16.7086	16.2773	54.1681			11.606	2.694			4.974	5.596	6.166			4.585	1.788	3.912
	25.1361	21.1945	11.6724	13.4412				6.606	4.974				2.979				5.389					2.228	2.073					25.1361	16.8248	16.3136	54.1991			6.606	4.974			9.482	14.922	9.041			6.606	4.585	2.902
	25.337	21.244	11.6903	13.5016				13.86	4.56				2.901				7.098					2.902	1.813					25.337	16.8269	16.34	54.4545			13.86	4.56			5.389	5.596	7.591			3.212	3.212	5.363
	25.3629	21.2542	11.7331	13.6012				4.56	6.166				4.041				7.591					6.943	1.813					25.3629	16.8324	16.4629	54.6429			4.56	6.166			7.824	4.3	4.56			5.829	6.166	2.694
	25.559	21.263	11.7585	13.6817				5.829	5.389				3.549				11.243					8.186	2.228					25.559	16.9878	16.4649	54.86			5.829	5.389			4.585	3.782	11.295			4.326	5.544	3.782
	25.6142	21.2646	11.8071	13.6926				5.907	5.829				11.604				3.212					2.073	1.14					25.6142	16.9915	16.5928	54.8893			5.907	5.829			2.513	6.166	3.212			3.912	7.772	2.902
	25.6632	21.3071	11.8122	13.6926				12.668	4.041				2.694				2.228					5.596	2.228					25.6632	17.0508	16.6423	55.007			12.668	4.041			6.218	4.585	9.482			2.902	2.694	3.212
	25.6786	21.3536	11.8125	13.7273				3.549	5.363				4.585				9.922					3.212	1.813					25.6786	17.051	16.8569	55.0847			3.549	5.363			8.549	3.782	4.585			27.253	4.974	2.513
	25.9114	21.3547	11.8694	13.7951				7.098	3.912				3.549				4.585					7.772	4.56					25.9114	17.0618	16.8584	55.3449			7.098	3.912			3.523	4.041	9.041			4.3	2.694	3.212
	25.9575	21.5666	11.9631	13.8457				6.632	3.549				3.782				7.098					8.16	2.513					25.9575	17.0657	16.9197	55.4987			6.632	3.549			5.363	3.549	4.974			2.642	6.606	2.979
	25.9893	21.6172	11.9857	13.8457				6.218	9.482				5.802				10.907					2.513						25.9893	17.0951	17.04	55.5084			6.218	9.482			4.974	4.922	7.098			4.585	2.694	3.549
	25.9944	21.641	11.9865	13.8544				9.482	3.212				4.559				4.3					2.513						25.9944	17.1188	17.0966	55.5699			9.482	3.212			5.363	5.544	10.311			4.56	4.974	4.3
	26.0211	21.6965	12.0008	13.8969				14.922	3.782				4.585				4.041					8.497						26.0211	17.2209	17.1147	55.6673			14.922	3.782			5.596	2.902	5.389			7.461	2.513	2.902
	26.0233	21.7786	12.1391	13.9239				9.041	6.632				3.626				7.772					2.513						26.0233	17.4686	17.1297	55.7452			9.041	6.632			4.974	4.041	5.389			5.907	2.902	3.782
	26.0594	21.8596	12.1733	13.9315				11.295	4.3				4.041				3.782					1.813						26.0594	17.755	17.1434	55.838			11.295	4.3			8.186	4.3	4.56			7.591	6.218	5.829
	26.1657	21.8923	12.216	13.9379				3.212	4.585				4.973				8.16					6.166						26.1657	17.8385	17.1448	55.8579			3.212	4.585			1.347	4.974	7.772			4.56	5.363	2.902
	26.1814	21.9204	12.3598	13.9458				22.305	4.041				2.694				5.389					5.907						26.1814	17.8464	17.1602	56.195			22.305	4.041			5.907	4.3	6.166			3.782	3.549	1.813
	26.2413	21.9561	12.4324	13.9652				6.606	8.497				4.3				6.166					2.694						26.2413	17.8783	17.2377	56.2525			6.606	8.497			9.482	6.166	5.596			4.3	2.694	2.694
	26.3773	21.9647	12.4421	13.968				5.596	3.782				2.512				422.066					2.513						26.3773	17.908	17.4885	56.2989			5.596	3.782			2.073	10.363	4.041			7.772	5.829	2.487
	26.4518	21.9869	12.4632	14.0039				10.311	4.974				4.3				1.813					8.834						26.4518	17.9426	17.5512	56.3415			10.311	4.974			6.943	2.513	5.596			3.782	4.974	4.041
	26.4522	22.0761	12.5116	14.0039				16.58	4.974				3.549				4.041					9.041						26.4522	17.9531	17.5837	56.3544			16.58	4.974			4.041	4.3	9.948			9.041	2.902	2.902
	26.5613	22.1155	12.6563	14.0927				6.632	5.389				2.901				5.596					10.907						26.5613	17.9762	17.5944	56.3576			6.632	5.389			1.813	3.782	6.606			2.694	2.228	6.166
	26.7328	22.2379	12.6852	14.1228				5.829	8.497				1.813				11.295					6.166						26.7328	18.0449	17.6699	56.3751			5.829	8.497			28.652	5.363	11.684			2.694	2.047	3.782
	26.771	22.2933	12.8023	14.2026				10.311	8.497				3.212				7.772					5.389						26.771	18.0674	17.688	56.5007			10.311	8.497			9.041	4.249	5.829			2.979	5.389	3.212
	26.7771	22.3866	12.8542	14.2486				10.311	4.041				5.595				4.041					8.497						26.7771	18.074	17.7187	56.6548			10.311	4.041			3.212	3.782	5.829			1.813	1.813	29.119
	26.8282	22.4244	12.881	14.2997				6.632	8.497				3.523				2.694					2.902						26.8282	18.1099	17.7465	56.6855			6.632	8.497			4.3	3.782	4.3			4.3	2.487	2.228
	26.8282	22.4413	12.9431	14.3306				6.166	3.782				4.973				2.073					2.513						26.8282	18.1271	17.8224	56.714			6.166	3.782			5.596	4.585	5.596			6.218	4.974	3.782
	26.8703	22.4828	12.9812	14.3361				13.16	5.389				4.973				9.922					2.228						26.8703	18.1301	17.8234	56.7912			13.16	5.389			10.881	3.523	6.632			4.974	2.694	3.549
	26.9176	22.5978	12.9887	14.3638				11.606	5.596				2.228				2.642					8.497						26.9176	18.1944	17.8404	57.0966			11.606	5.596			31.114	15.958	5.829			4.041	7.098	3.523
	26.9761	22.6244	13.0374	14.3902				9.948	7.098				2.901				7.772					6.425						26.9761	18.2336	17.876	57.3155			9.948	7.098			5.829	3.912	4.3			3.782	5.907	3.549
	26.9889	22.6308	13.0615	14.5672				9.041	7.098				3.782				1.788					3.627						26.9889	18.2591	17.9783	57.4032			9.041	7.098			4.974	2.694	4.3			4.56	3.782	2.513
	27.0509	22.6314	13.0823	14.569				5.389	5.596				6.631				5.829					8.912						27.0509	18.3299	17.9966	57.7171			5.389	5.596			5.829	2.073	8.29			2.902	5.596	2.513
	27.1729	22.6377	13.1812	14.5716				7.772	5.829				3.782				8.497					2.902						27.1729	18.3978	18.0089	57.7518			7.772	5.829			4.56	3.212	5.596			7.098	4.041	3.782
	27.2104	22.6493	13.2595	14.5929				7.098	7.098				9.946				5.596					2.228						27.2104	18.4018	18.0421	58.0388			7.098	7.098			8.912	3.212	4.585			6.606	2.694	4.041
	27.2433	22.6967	13.2794	14.6379				4.3	7.591				4.041				5.596					2.694						27.2433	18.4116	18.062	58.2257			4.3	7.591			5.596	3.782	4.041			4.56	3.549	2.047
	27.2497	22.7098	13.2804	14.6731				3.782	2.902				1.813				3.212					3.212						27.2497	18.4191	18.1059	58.3777			3.782	2.902			4.3	20.207	5.829			4.249	3.782	2.902
	27.295	22.7395	13.3498	14.7378				7.098	9.041				3.212				8.186					2.228						27.295	18.4198	18.1075	58.3839			7.098	9.041			11.684	4.974	9.041			5.078	2.694	2.694
	27.3243	22.7587	13.3609	14.8889				4.974	6.606				3.212				5.596					2.902						27.3243	18.4289	18.1127	58.5954			4.974	6.606			7.824	2.902	4.974			3.523	4.3	2.513
	27.3536	22.7613	13.3763	14.9193				4.3	5.596				3.911				7.461					2.694						27.3536	18.4465	18.1501	58.6177			4.3	5.596			5.596	3.782	8.186			6.632	4.3	7.098
	27.4073	22.7913	13.4134	14.9758				7.772	4.041				2.694				13.316					2.073						27.4073	18.451	18.1501	58.9423			7.772	4.041			4.3	4.585	6.632			3.912	3.782	3.212
	27.4329	22.8335	13.4331	14.9784				18.419	9.948				3.549				7.772					2.694						27.4329	18.5139	18.1636	59.0171			18.419	9.948			5.596	12.746	6.166			3.212	2.513	3.782
	27.5479	22.8688	13.4595	15.0595				8.497	5.389				4.3				3.212					2.513						27.5479	18.5922	18.1705	59.3616			8.497	5.389			7.098	9.922	7.461			4.3	3.549	2.073
	27.6437	22.9047	13.469	15.1064				3.264	6.632				4.041				4.3					4.56						27.6437	18.6003	18.2532	59.6585			3.264	6.632			5.596	4.041	8.497			7.591	3.212	2.513
	27.7223	22.9853	13.557	15.2333				4.585	2.694				3.549				2.694					3.212						27.7223	18.6356	18.2627	60.1542			4.585	2.694			3.212	3.523	6.632			5.544	3.212	4.3
	27.7708	22.9962	13.6499	15.3112				4.3	6.166				2.901				2.694					3.549						27.7708	18.6606	18.2711	60.2339			4.3	6.166			3.834	2.902	11.295			4.585	2.902	2.228
	27.8151	23.0209	13.6545	15.3321				8.497	2.694				2.046				3.912					2.513						27.8151	18.7211	18.3318	60.3165			8.497	2.694			4.3	4.3	5.829			4.974	4.922	2.694
	27.9678	23.0336	13.7248	15.3718				7.772	7.772				1.554				4.56					1.813						27.9678	18.7262	18.3698	60.736			7.772	7.772			6.166	4.585	4.974			4.3	3.212	5.389
	27.9843	23.0382	13.7343	15.3728				3.549	3.212				1.813				2.902					2.694						27.9843	18.7679	18.4184	60.8457			3.549	3.212			4.3	4.3	7.098			5.596	5.596	2.513
	28.0359	23.0934	13.7487	15.3921				3.523	5.596				3.212				2.694					4.3						28.0359	18.7898	18.4294	60.886			3.523	5.596			7.772	8.497	4.922			4.585	9.482	3.834
	28.0614	23.0949	13.7856	15.4553				9.948	4.041				4.3				4.56					3.212						28.0614	18.7903	18.4792	61.014			9.948	4.041			4.041	5.829	5.389			5.544	4.041	3.212
	28.1831	23.17	13.949	15.4586				6.166	4.041				2.512				8.497					2.979						28.1831	18.8666	18.5369	61.2107			6.166	4.041			5.596	5.596	14.456			5.363	3.523	2.694
	28.2172	23.1733	13.9598	15.4719				7.772	4.585				2.512				3.523					3.212						28.2172	18.8996	18.5687	61.2477			7.772	4.585			8.497	3.549	5.363			2.228	5.389	4.585
	28.2193	23.2214	14.0051	15.5615				4.974	4.041				2.979				4.3					2.513						28.2193	19.066	18.5791	61.3299			4.974	4.041			2.513	4.585	9.041			2.979	3.782	4.3
	28.2387	23.2239	14.0261	15.7179				10.907	7.098				4.3				3.782					3.782						28.2387	19.0935	18.5863	61.449			10.907	7.098			9.223	4.56	5.596			4.585	3.523	2.902
	28.2491	23.28	14.0337	15.8393				6.606	2.487				4.3				4.3					2.073						28.2491	19.0974	18.622	61.5125			6.606	2.487			2.487	3.212	5.389			7.772	4.56	2.694
	28.2532	23.3129	14.0747	15.8509				7.098	6.166				1.813				24.3					2.513						28.2532	19.0983	18.6226	61.5324			7.098	6.166			4.974	4.3	8.497			4.3	3.782	3.782
	28.2729	23.3207	14.0782	16.1792				7.461	8.497				4.921				3.627					2.513						28.2729	19.1964	18.6318	61.7644			7.461	8.497			9.482	2.694	9.482			4.56	3.912	2.902
	28.3213	23.3334	14.1349	16.1888				9.922	5.596				5.362				3.782					2.228						28.3213	19.3265	18.6588	61.8142			9.922	5.596			2.228	2.902	4.249			8.186	3.549	3.523
	28.3348	23.4005	14.1552	16.2011				3.212	5.907				3.523				4.974					3.782						28.3348	19.395	18.6924	61.904			3.212	5.907			5.544	3.523	8.186			7.772	3.912	3.212
	28.3536	23.4474	14.1756	16.2048				11.295	7.591				2.694				8.497					3.549						28.3536	19.4213	18.805	61.9051			11.295	7.591			2.694	3.264	7.098			3.212	2.513	4.585
	28.3553	23.5343	14.2486	16.2142				8.497	4.041				7.822				14.456					3.782						28.3553	19.4236	18.8696	62.2172			8.497	4.041			3.782	4.249	5.596			2.694	2.228	2.902
	28.397	23.5713	14.3313	16.3213				7.591	3.782				4.041				5.596					1.813						28.397	19.4767	18.9052	62.246			7.591	3.782			6.632	3.523	5.829			2.487	6.14	2.228
	28.4103	23.6187	14.3929	16.5843				10.907	2.902				6.942				8.549					2.073						28.4103	19.4885	18.9342	62.6206			10.907	2.902			2.694	3.523	7.098			4.974	4.585	3.782
	28.4275	23.6311	14.3933	16.5894				4.3	2.902				4.041				12.746					2.073						28.4275	19.5249	18.9367	62.6664			4.3	2.902			5.389	3.782	7.772			6.166	4.974	3.549
	28.4702	23.6385	14.4284	16.6016				11.295	5.596				3.549				3.549					2.073						28.4702	19.529	18.9456	62.7722			11.295	5.596			6.166	4.585	3.782			5.389	2.902	5.363
	28.6192	23.6588	14.4561	16.666				9.482	2.902				4.3				2.902					2.228						28.6192	19.5567	18.9476	62.8723			9.482	2.902			2.694	3.212	5.596			7.591	5.829	2.694
	28.6581	23.706	14.4715	16.7291				9.482	8.186				2.512				8.186					2.228						28.6581	19.6367	18.9478	62.915			9.482	8.186			3.212	4.974	8.497			2.979	5.389	2.902
	28.6973	23.7904	14.5899	16.7485				4.3	3.549				2.072				4.041					2.487						28.6973	19.6515	18.9937	62.9408			4.3	3.549			5.829	7.772	5.389			6.632	4.56	2.979
	28.7682	23.8022	14.5993	16.7538				9.948	4.3				3.911				13.316					2.513						28.7682	19.6571	18.9943	63.0899			9.948	4.3			4.974	5.596	5.596			2.902	6.218	2.694
	28.7777	23.8064	14.6195	16.7556				6.166	5.596				4.3				5.596					4.585						28.7777	19.6656	19.0163	63.3244			6.166	5.596			3.212	3.782	6.166			5.596	2.694	2.902
	28.8357	23.8154	14.6361	16.7938				8.497	3.549				2.901				4.3					3.212						28.8357	19.7084	19.1051	63.4888			8.497	3.549			4.56	9.948	5.596			4.585	4.974	2.902
	28.8458	23.8156	14.646	16.7948				7.098	7.098				3.212				2.228					2.513						28.8458	19.7353	19.1285	63.555			7.098	7.098			2.047	4.3	4.974			6.606	3.212	3.212
	28.8487	23.8246	14.6727	16.8192				4.974	9.482				2.694				2.902					1.554						28.8487	19.8348	19.1559	63.7737			4.974	9.482			4.922	2.694	5.829			8.497	3.523	2.902
	28.868	23.9164	14.7351	16.82				9.041	5.596				4.041				3.212					2.902						28.868	19.8782	19.2245	64.3645			9.041	5.596			3.912	6.166	5.596			3.549	2.642	3.782
	28.9407	24.005	14.7957	16.8559				4.974	7.098				2.072				7.772					3.212						28.9407	19.8843	19.2687	64.7408			4.974	7.098			2.902	3.549	5.907			40.31	2.228	2.513
	28.9541	24.0528	14.8011	16.9123				5.389	5.363				3.549				3.549					5.363						28.9541	19.8853	19.3099	64.9464			5.389	5.363			5.363	3.212	8.186			40.155	5.363	4.041
	29.0256	24.1305	14.8652	16.9306				7.098	8.186				2.694				2.902					1.865						29.0256	19.8962	19.3509	64.9567			7.098	8.186			10.311	4.974	7.772			3.782	4.585	2.694
	29.0961	24.1432	14.8652	16.9925				7.591	4.585				4.585				3.549					1.813						29.0961	19.9796	19.5262	65.0883			7.591	4.585			4.585	4.3	4.585			4.56	2.694	3.212
	29.2971	24.1886	14.9257	17.093				8.497	5.389				4.041				3.549					3.549						29.2971	20.1385	19.5733	65.1346			8.497	5.389			8.186	3.523				5.363	7.098	6.606
	29.3593	24.2413	14.9746	17.1407				7.591	8.186				21.55				10.881					2.694						29.3593	20.2078	19.6235	65.2065			7.591	8.186				2.073				5.596	7.772	4.974
	29.4998	24.2701	15.0048	17.2237				7.772	5.389				2.694				8.16					2.513						29.4998	20.2473	19.6266	65.7721			7.772	5.389				4.041				3.212	5.544	3.549
	29.5125	24.3072	15.0468	17.3141				3.549	6.606				2.901				4.3					3.212						29.5125	20.2802	19.628	65.806			3.549	6.606				5.389				5.389	3.523	3.782
	29.5384	24.423	15.058	17.383				5.829	9.482				4.559				4.974					2.228						29.5384	20.3169	19.7545	66.0615			5.829	9.482				6.166				4.249	4.56	2.979
	29.5485	24.4898	15.1113	17.4248				6.166	5.596				3.212				7.098					1.788						29.5485	20.3877	19.7609	66.1713			6.166	5.596				6.943				4.3	4.041	3.212
	29.5847	24.5615	15.1571	17.5558				9.041	3.549				2.512				3.549					2.228						29.5847	20.4467	19.7651	66.3675			9.041	3.549				14.922				5.907	4.56	2.694
	29.6352	24.5618	15.1578	17.5608				4.041	5.389				3.549				2.513					3.549						29.6352	20.4766	19.9398	66.4563			4.041	5.389				6.218				2.694	5.907	4.041
	29.6535	24.5868	15.1889	17.5706				6.632	4.585				5.595				4.56					3.523						29.6535	20.4854	19.9802	66.8585			6.632	4.585				3.212				4.3	4.922	8.186
	29.7055	24.5989	15.2256	17.6242				3.912	9.482				3.212				3.549					3.782						29.7055	20.5191	20.0531	66.968			3.912	9.482				4.3				7.772	4.974	3.212
	29.7518	24.6172	15.3139	17.6279				2.228	8.497				3.212				2.228					1.347						29.7518	20.5343	20.1113	67.0813			2.228	8.497				3.523					3.212	2.694
	29.7852	24.6404	15.3549	17.7232				5.389	6.166				3.782				2.228					2.694						29.7852	20.573	20.1209	67.2987			5.389	6.166				3.212					4.3	1.813
	29.8027	24.6581	15.4926	17.9921				10.907	4.3				2.694				5.544					2.979						29.8027	20.6233	20.1738	67.3472			10.907	4.3				18.419					2.902	2.513
	29.8331	24.7014	15.6649	18.0283				5.829	8.186				4.559				5.829					1.813						29.8331	20.6453	20.3317	68.0541			5.829	8.186				7.772					3.912	3.523
	29.8842	24.7206	15.7286	18.1157				7.772	6.632				2.901				3.782					3.549						29.8842	20.7143	20.338	68.6362			7.772	6.632				3.912					2.902	4.3
	29.8911	24.7416	15.731	18.1933				7.591	5.389				2.901				2.228					1.347						29.8911	20.7454	20.3573	68.719			7.591	5.389				3.782					4.041	2.228
	29.8927	24.7457	15.9425	18.2568				9.482	3.549				4.041				4.041					2.228						29.8927	20.7632	20.3707	69.0393			9.482	3.549				3.523					4.585	4.3
	30.0163	24.7487	16.1417	18.2979				3.212	5.596				2.228				12.228					2.073						30.0163	20.8028	20.3771	70.6719			3.212	5.596				3.549					3.912	2.694
	30.1496	24.7607	16.1433	18.3508				4.3	6.166				2.979				3.549					2.902						30.1496	20.8028	20.3807	71.0999			4.3	6.166				3.912					3.782	2.979
	30.2226	24.7669	16.2342	18.3625				8.16	6.166				2.901				2.487					3.549						30.2226	20.8209	20.4305	73.1274			8.16	6.166				3.523					2.228	3.212
	30.32	24.77	16.2731	18.4376				3.549	8.186				3.782				7.772					2.902						30.32	20.9136	20.4359	74.1371			3.549	8.186				2.694					5.907	7.772
	30.3391	24.7866	16.2805	18.5118				8.186	4.041				2.512				13.316					2.073						30.3391	21.0041	20.4684	75.915			8.186	4.041				3.912					4.3	2.694
	30.3581	24.7986	16.3148	18.5186				4.585	9.948				3.549				3.782					2.513						30.3581	21.005	20.4946	76.1697			4.585	9.948				4.585					5.389	3.212
	30.3876	24.815	16.3433	18.5916				7.591	8.497				2.694				4.585					2.228						30.3876	21.0413	20.5393	79.7573			7.591	8.497				4.041					6.166	3.549
	30.4273	24.8808	16.5423	18.7004				3.782	5.829				4.3				3.549					3.212						30.4273	21.0557	20.6239	80.0131			3.782	5.829				4.3					2.902	3.523
	30.4306	24.9093	16.606	18.7903				3.549	5.829				3.212				2.487					2.902						30.4306	21.078	20.6499	80.1629			3.549	5.829				2.642					3.782	2.979
	30.4376	24.9434	16.606	18.8586				3.212	5.829				3.523				3.523					1.554						30.4376	21.1614	20.6631	82.4928			3.212	5.829				3.212					4.3	3.782
	30.4937	24.9572	16.608	18.8948				5.389	9.948				3.782				2.487					3.212						30.4937	21.1661	20.7392	82.7592			5.389	9.948				18.549					3.782	3.782
	30.5227	24.9986	16.6178	18.9127				7.461	4.585				3.212				4.974					2.228						30.5227	21.221	20.767	83.4284			7.461	4.585				3.912					4.3	2.902
	30.5934	25.0396	16.6647	18.9945				2.902	5.596				3.549				3.212					2.694						30.5934	21.2632	20.7783	84.4595			2.902	5.596				4.56					4.249	3.212
	30.6289	25.2562	16.7408	19.2885				10.311	7.591				2.512				2.694					1.813						30.6289	21.3131	20.8243	85.6003			10.311	7.591				4.3					5.389	7.591
	30.6513	25.2783	16.7845	19.3751				2.694	7.461				2.512				5.829					1.813						30.6513	21.3827	20.887	87.1126			2.694	7.461				3.782					3.782	4.585
	30.8031	25.2812	17.0721	19.4883				3.212	8.16				2.901				3.782					2.073						30.8031	21.387	20.9237	89.3573			3.212	8.16				4.974					2.694	4.585
	30.814	25.2895	17.2357	19.5589				6.632	6.606				4.041				9.948					3.212						30.814	21.4537	20.9292	104.859			6.632	6.606				3.782					5.829	4.041
	30.885	25.3192	17.3882	19.6855				4.585	5.829				17.302				4.585					2.073						30.885	21.4862	20.9409				4.585	5.829				5.596					7.098	2.694
	30.8968	25.3272	17.5213	19.7539				4.041	4.585				3.549				11.606					2.228						30.8968	21.5124	20.9578				4.041	4.585				18.549					5.596	3.782
	30.9172	25.3693	17.8787	19.9307				7.098	4.974				2.979				4.041					2.902						30.9172	21.5485	20.9723				7.098	4.974				13.316					4.3	3.264
	30.9946	25.4312	17.9653	19.9431				6.632	4.585				3.212				7.098					2.073						30.9946	21.5566	20.9817				6.632	4.585				23.601					4.041	5.363
	31.0185	25.4913	18.3706	20.0911				6.166	7.772				2.979				2.073					2.073						31.0185	21.7385	20.9988				6.166	7.772				3.782					3.549	3.912
	31.099	25.5569	18.4512	20.1233				4.041	4.3				2.694				7.824											31.099	21.7489	21.06				4.041	4.3				6.166					4.56	5.389
	31.1232	25.6022	18.6435	20.1655				4.041	3.782				3.523				5.363											31.1232	21.7622	21.1496				4.041	3.782				3.782					2.487	4.3
	31.1698	25.6958	18.6543	20.1899				8.16	8.497				2.512				2.694											31.1698	21.8096	21.1517				8.16	8.497				8.186					3.212	4.041
	31.1884	25.7514	18.7575	20.1935				7.772	4.3				3.523				3.212											31.1884	21.821	21.1626				7.772	4.3				2.513					2.902	2.694
	31.1959	25.7729	19.2411	20.2429				4.585	3.549				3.782				3.523											31.1959	21.846	21.1648				4.585	3.549				13.316					4.249	2.073
	31.2185	25.8374	19.4139	20.3643				5.829	8.497				4.585				3.549											31.2185	21.8683	21.185				5.829	8.497				7.772					7.772	3.549
	31.2445	25.9473	19.4281	20.4638				4.974	5.389				0.958				4.974											31.2445	21.9079	21.2078				4.974	5.389				5.363					4.3	2.487
	31.2478	26.0005	19.6648	20.5348				4.974	4.041				3.212				2.979											31.2478	21.9381	21.2161				4.974	4.041				3.627					3.212	3.523
	31.2873	26.0448	19.795	20.6036				5.829	7.772				3.212				12.228											31.2873	21.9481	21.2303				5.829	7.772				3.782					2.513	2.694
	31.2917	26.0524	19.905	20.7893				2.979	4.974				3.523				3.549											31.2917	21.9499	21.2913				2.979	4.974				3.782					4.56	4.041
	31.3438	26.0592	20.1808	20.8383				3.782	6.166				3.911				2.513											31.3438	21.9701	21.3598				3.782	6.166				12.228					3.549	3.782
	31.3593	26.1022	20.4169	20.8436				6.632	7.098				4.041															31.3593	21.9711	21.3617				6.632	7.098				8.186					3.912	2.513
	31.3653	26.1035	20.612	20.987				3.782	5.829				2.979															31.3653	21.9721	21.3866				3.782	5.829				6.166					3.782	2.694
	31.4962	26.163	21.1106	20.9921				4.041	2.228				3.212															31.4962	21.9786	21.4398				4.041	2.228				3.523					3.782	2.694
	31.5319	26.2149	21.5169	21.0342				7.098	7.098				4.3															31.5319	21.9912	21.4509				7.098	7.098				5.363					5.829	2.513
	31.5341	26.2235	21.6539	21.1733				6.632	4.3				4.3															31.5341	22.0572	21.4596				6.632	4.3				3.912					4.974	2.694
	31.545	26.2361	21.6838	21.2468				3.549	3.549				3.549															31.545	22.0705	21.4618				3.549	3.549				4.974					3.212	3.212
	31.5487	26.2479	21.7906	21.2539				3.549	3.549				4.041															31.5487	22.1404	21.4914				3.549	3.549				4.585					7.591	2.694
	31.6369	26.2556	22.0707	21.3261				5.829	4.041				3.549															31.6369	22.1404	21.5647				5.829	4.041				5.907					5.829	2.902
	31.7293	26.2662	22.1477	21.4904				2.513	3.212				3.549															31.7293	22.1514	21.57				2.513	3.212				7.461					6.166	10.311
	31.7868	26.3012	22.2708	21.6607				9.482	7.591				2.979															31.7868	22.1745	21.6274				9.482	7.591				5.907					2.979	3.212
	31.8325	26.484	22.4235	21.6863				5.829	5.829				2.901															31.8325	22.201	21.6382				5.829	5.829				3.782					4.56	2.694
	32.0722	26.5142	22.6807	21.7309				8.186	6.632				2.694															32.0722	22.207	21.669				8.186	6.632				6.166					3.212	6.632
	32.0726	26.5331	23.0124	21.735				4.585	4.041				2.512															32.0726	22.3692	21.6974				4.585	4.041				2.694					5.907	2.694
	32.2842	26.5501	23.2747	21.8469				3.782	7.591				4.041															32.2842	22.4899	21.7502				3.782	7.591				4.974					2.642	2.694
	32.3036	26.5768	23.503	21.9433				13.989	7.098				3.212															32.3036	22.4925	21.7564				13.989	7.098				4.56					4.56	2.228
	32.3036	26.5831	23.5623	21.9706				3.549	4.974				2.512															32.3036	22.4978	21.8328				3.549	4.974				9.482					4.585	3.212
	32.3259	26.5885	23.7192	22.0722				2.513	2.902				3.212															32.3259	22.5376	21.8689				2.513	2.902				4.56					6.632
	32.3917	26.6453	23.7955	22.1497				5.596	5.596				2.228															32.3917	22.5397	22.0989				5.596	5.596				4.3					2.513
	32.4287	26.6946	23.8064	22.2182				5.907	9.948				3.911															32.4287	22.5398	22.1157				5.907	9.948				3.549					4.974
	32.5626	26.6992	24.3284	22.2292				5.596	7.772				4.3															32.5626	22.543	22.1206				5.596	7.772				20.207					3.549
	32.6239	26.7068	24.4436	22.2537				5.389	4.585				2.512															32.6239	22.5544	22.1404				5.389	4.585				5.389					2.902
	32.6696	26.7091	24.5416	22.3826				4.3	5.596				3.212															32.6696	22.6283	22.1452				4.3	5.596				3.782					6.632
	32.6816	26.7176	24.5568	22.4674				2.513	7.098				3.212															32.6816	22.6814	22.1542				2.513	7.098				3.782					2.694
	32.7167	26.7462	25.1192	22.5376				3.212	5.829				3.212															32.7167	22.6903	22.1857				3.212	5.829				4.585					3.212
	32.7223	26.8201	25.5156	22.621				5.596	7.098				2.694															32.7223	22.7295	22.3001				5.596	7.098				7.591					4.041
	32.7282	26.9717	25.5387	22.6232				3.782	4.974				6.165															32.7282	22.7922	22.3898				3.782	4.974				4.3					2.513
	32.7854	26.9811	25.7758	22.6904				5.363	5.829				2.901															32.7854	22.8913	22.4431				5.363	5.829				4.041					2.694
	32.7959	26.9882	26.3811	23.2006				3.523	5.389				2.901															32.7959	22.8942	22.5346				3.523	5.389				8.186					4.041
	32.8706	26.9924	26.678	23.2936				5.544	4.3				2.979															32.8706	22.9282	22.649				5.544	4.3				7.824					3.549
	33.0064	26.9982	26.7225	23.5012				3.549	7.591				2.512															33.0064	22.9366	22.6627				3.549	7.591				4.3					2.513
	33.0224	27.0007	27.111	23.5088				4.041	8.497				3.911															33.0224	22.9924	22.6718				4.041	8.497				9.482					5.363
	33.0273	27.0107	27.4489	23.5834				4.3	4.041				2.694															33.0273	23.0913	22.7081				4.3	4.041				3.782					4.974
	33.0474	27.0541	27.7041	23.6807				5.389	8.186				3.782															33.0474	23.1039	22.7192				5.389	8.186				5.829					2.902
	33.0516	27.0816	28.0069	23.7087				3.212	8.497				3.212															33.0516	23.1823	22.7312				3.212	8.497				9.482					6.166
	33.1279	27.1165	28.0619	23.9076				2.902	7.772				3.212															33.1279	23.1887	22.7564				2.902	7.772				4.974					3.549
	33.2228	27.1458	28.241	23.9325				4.974	5.829				3.782															33.2228	23.1916	22.858				4.974	5.829				6.632					2.694
	33.2756	27.1585	28.2568	23.9886				2.694	8.186				4.041															33.2756	23.2942	22.8899				2.694	8.186				6.632					5.389
	33.2946	27.1699	28.6983	24.0472				3.912	4.041				2.694															33.2946	23.343	22.9328				3.912	4.041				9.482					3.549
	33.3049	27.2045	28.7635	24.1241				4.974	6.166				2.694															33.3049	23.3558	23.0272				4.974	6.166				3.782					3.782
	33.3062	27.2668	29.1015	24.41				4.585	7.591				4.973															33.3062	23.3812	23.0615				4.585	7.591				4.56					4.3
	33.3375	27.2805	29.23	24.4327				2.902	5.596				2.901															33.3375	23.422	23.0682				2.902	5.596				4.041					8.549
	33.4708	27.3812	29.4797	24.4655				5.907	9.922				4.3															33.4708	23.4544	23.0704				5.907	9.922				4.56					5.389
	33.4924	27.4105	29.5894	24.5696				4.3	7.772				2.694															33.4924	23.4628	23.09				4.3	7.772				4.041					2.228
	33.5013	27.5007	29.6659	24.8204				2.902	5.829				2.512															33.5013	23.4846	23.1064				2.902	5.829				4.585					2.228
	33.5094	27.5188	29.9781	24.8247				7.772	4.3				2.901															33.5094	23.58	23.1874				7.772	4.3				4.974					3.212
	33.5994	27.5375	30.1901	24.9419				4.041	6.632				2.072															33.5994	23.585	23.1884				4.041	6.632				6.166					5.389
	33.6244	27.5762	30.5003	25.0896				4.974	7.772				3.782															33.6244	23.6129	23.2067				4.974	7.772				3.523					3.782
	33.6454	27.6011	30.8935	25.1266				4.041	7.772				2.901															33.6454	23.6974	23.28				4.041	7.772				3.212					3.212
	33.6702	27.6176	32.7727	25.142				3.212	5.389				4.3															33.6702	23.7255	23.3744				3.212	5.389				3.782					3.782
	33.6706	27.656	34.602	25.2075				5.596	4.585				2.901															33.6706	23.7506	23.4065				5.596	4.585				3.549					2.902
	33.7134	27.6687		25.2491				5.596	8.186				2.487															33.7134	23.8244	23.4375				5.596	8.186				7.098					6.632
	33.7674	27.6726		25.4678				2.513	2.902				5.362															33.7674	23.8507	23.4425				2.513	2.902				4.974					10.311
	33.7708	27.6794		25.752				3.782	7.772				3.782															33.7708	23.8802	23.4816				3.782	7.772				6.632					3.212
	33.8943	27.7519		26.1838				6.166	6.632				4.3															33.8943	23.9411	23.5686				6.166	6.632				3.912					4.974
	33.8946	27.7553		26.2018				3.627	6.632				2.694															33.8946	23.9582	23.5763				3.627	6.632				8.445					5.596
	33.9805	27.8814		26.2018				4.585	3.212				4.559															33.9805	24.0812	23.6175				4.585	3.212				3.782					4.56
	34.0084	27.952		26.2757				4.585	3.212				5.388															34.0084	24.1627	23.6627				4.585	3.212				12.228					2.073
	34.011	27.9633		26.3161				5.829	2.694				6.216															34.011	24.1656	23.6731				5.829	2.694				5.389					3.212
	34.0316	28.0136		26.3928				4.041	17.228				4.559															34.0316	24.338	23.6839				4.041	17.228				4.041					5.363
	34.1407	28.0592		26.6264				3.523	4.585				3.782															34.1407	24.3635	23.8375				3.523	4.585				11.295					5.363
	34.1829	28.0654		26.7364				5.596	3.912				2.072															34.1829	24.3872	23.8377				5.596	3.912				5.829					4.3
	34.1926	28.0989		26.8056				4.3	4.585				5.362															34.1926	24.4149	23.8527				4.3	4.585				4.585					4.041
	34.2031	28.1606		26.8227				5.829	3.549				4.3															34.2031	24.4223	23.863				5.829	3.549				3.782					5.596
	34.2107	28.1745		26.9372				4.041	7.461				4.3															34.2107	24.4237	23.8689				4.041	7.461				16.58					2.513
	34.2631	28.2347		27.2191				3.627	6.632				3.523															34.2631	24.4386	23.8967				3.627	6.632				8.497					2.979
	34.3117	28.2514		27.3194				5.389	5.829				2.487															34.3117	24.4694	24.006				5.389	5.829				5.829					4.56
	34.349	28.2798		27.3248				9.482	4.041				2.694															34.349	24.4761	24.0109				9.482	4.041				9.948					2.487
	34.3638	28.3112		27.3696				8.497	5.596				4.041															34.3638	24.4852	24.0797				8.497	5.596				10.907					3.212
	34.3896	28.3805		27.4994				2.902	5.596				2.901															34.3896	24.5289	24.0953				2.902	5.596				4.56					3.549
	34.4446	28.4247		27.7682				4.041	4.585				1.554															34.4446	24.6212	24.1				4.041	4.585				9.041					4.041
	34.4841	28.562		27.7977				3.212	8.497				2.901															34.4841	24.6556	24.1301				3.212	8.497				13.316					4.3
	34.4871	28.6352		28.0399				5.389	4.974				3.212															34.4871	24.6954	24.1462				5.389	4.974				5.389					3.523
	34.5249	28.6435		28.1165				5.363	4.974				1.787															34.5249	24.7618	24.1534				5.363	4.974				5.363					2.694
	34.5583	28.6524		28.3463				3.782	3.212				2.694															34.5583	24.8606	24.1589				3.782	3.212				3.549					7.591
	34.6355	28.6712		28.387				4.3	5.829				2.901															34.6355	24.8682	24.177				4.3	5.829				3.523					5.596
	34.7166	28.7138		28.4471				3.912	4.041				2.487															34.7166	24.9073	24.1953				3.912	4.041				4.041					4.585
	34.7201	28.7264		28.8363				7.591	5.596				3.523															34.7201	24.9307	24.1964				7.591	5.596				4.3					4.974
	34.8595	28.7952		29.0792				4.041	5.389				2.072															34.8595	24.9455	24.1982				4.041	5.389				4.041					3.212
	34.893	28.8602		29.0862				3.912	2.902				3.212															34.893	24.9559	24.2002				3.912	2.902				7.098					5.389
	34.9467	28.8636		29.137				4.585	2.694				2.512															34.9467	24.9721	24.2023				4.585	2.694				4.3					2.694
	34.956	28.9103		29.2178				2.513	2.902				3.264															34.956	25.0181	24.2165				2.513	2.902				6.632					2.513
	34.9851	28.9325		29.385				6.166	6.166				3.782															34.9851	25.0387	24.2965				6.166	6.166				4.585					3.549
	34.9984	29.0034		30.0217				5.596	4.585				3.212															34.9984	25.0502	24.3354				5.596	4.585				7.098					2.228
	35.0596	29.0823		30.1424				3.212	4.3				3.549															35.0596	25.1085	24.3853				3.212	4.3				12.668					4.3
	35.0711	29.1057		30.1707				3.549	4.922				3.549															35.0711	25.1435	24.4632				3.549	4.922				5.829					5.596
	35.0874	29.1336		30.2031				3.549	3.212				3.911															35.0874	25.2019	24.4907				3.549	3.212				4.585					1.813
	35.1765	29.1371		30.2899				5.829	2.694				2.228															35.1765	25.3162	24.534				5.829	2.694				7.772					3.212
	35.212	29.1662		30.5048				5.596					3.212															35.212	25.3612	24.5397				5.596					4.56					6.632
	35.2347	29.1888		30.6552				4.974					2.901															35.2347	25.3869	24.5589				4.974					6.114					2.902
	35.299	29.2105		30.6629				4.974					3.549															35.299	25.4014	24.6111				4.974					8.912					4.585
	35.5015	29.2582		30.9115				4.585					2.901															35.5015	25.5172	24.6848				4.585					6.166					8.497
	35.5341	29.278		31.0442				3.212					3.549															35.5341	25.5521	24.6877				3.212					16.58					3.523
	35.5473	29.2804		31.0718				4.249					3.523															35.5473	25.5531	24.6884				4.249					3.912					2.694
	35.5595	29.3313		31.1344				4.585					2.512															35.5595	25.6048	24.7762				4.585					11.606					2.694
	35.5669	29.4082		31.3005				3.549					2.228															35.5669	25.6073	24.7978				3.549					3.834					3.212
	35.5702	29.5259		31.7894				3.212					2.694															35.5702	25.6103	24.8018				3.212					5.596					2.902
	35.5778	29.6223		32.0004				5.389					3.549															35.5778	25.6299	24.8651				5.389					8.16					2.694
	35.7189	29.7474		32.0341				3.549					2.072															35.7189	25.7049	24.8686				3.549					11.684					3.782
	35.7654	29.917		32.0927				3.549					3.782															35.7654	25.7081	24.8701				3.549					6.166					4.974
	35.8027	29.9218		32.168				5.389					3.782															35.8027	25.76	24.9124				5.389					3.912					6.166
	35.8106	29.9221		32.3641				3.912					2.228															35.8106	25.7632	24.9159				3.912					5.596					4.585
	35.8179	29.9236		32.5281				4.041					3.212															35.8179	25.7721	24.9853				4.041					7.591					1.813
	35.8209	29.9722		32.7874				3.549					2.901															35.8209	25.8074	24.9876				3.549					7.591					4.3
	35.8979	29.9737		32.8322				5.389					2.901															35.8979	25.8338	25.051				5.389					4.041					2.487
	35.9073	30.082		33.2859				3.549					2.228															35.9073	25.8341	25.0717				3.549					10.311					4.974
	35.9193	30.0962		34.2488				5.389					2.642															35.9193	25.8464	25.0773				5.389					11.684					4.585
	36.137	30.1377		34.4599				3.212					2.901															36.137	25.8542	25.2339				3.212					3.782					6.606
	36.1706	30.1735		34.6073				5.389					2.228															36.1706	25.8678	25.3589				5.389					7.098					4.041
	36.2628	30.2522		34.6774				7.591					4.041															36.2628	25.9151	25.3875				7.591					11.295					4.585
	36.2705	30.2822		35.1603				4.585					2.694															36.2705	25.9603	25.4486				4.585					2.979					5.389
	36.2891	30.3234		35.3349				4.3					3.782															36.2891	25.964	25.4648				4.3					7.772					4.041
	36.3158	30.3303		35.5743				3.782					5.388															36.3158	25.967	25.4728				3.782					5.829					8.16
	36.3873	30.3809		35.5801				3.912					3.212															36.3873	25.979	25.5463				3.912					4.041					3.549
	36.3957	30.4097		35.9082				2.694					2.979															36.3957	26.0064	25.5656				2.694					7.772					5.363
	36.396	30.4167		36.3747				4.974					3.782															36.396	26.1432	25.5854				4.974					4.922					2.228
	36.5219	30.4298		36.9674				3.912					3.212															36.5219	26.2404	25.5934				3.912					5.596					3.212
	36.5653	30.4792		37.6974				5.596					3.523															36.5653	26.2436	25.6076				5.596					9.041					2.642
	36.5667	30.5524		38.229				3.549					3.782															36.5667	26.2553	25.6254				3.549					8.186					3.782
	36.5741	30.5665		39.3492				3.627					3.782															36.5741	26.2664	25.6545				3.627					11.606					3.782
	36.5803	30.5863		39.5582				2.902					2.046															36.5803	26.2678	25.6611				2.902					11.606					2.902
	36.6302	30.5887		39.691				4.974					3.782															36.6302	26.2719	25.665				4.974					5.596					3.782
	36.6776	30.6677		39.802				4.041					3.523															36.6776	26.2759	25.7331				4.041					4.974					2.694
	36.6971	30.7198		39.9199				6.632					3.523															36.6971	26.2814	25.8271				6.632					4.974					5.389
	36.7534	30.7429		40.1316									2.979															36.7534	26.427	25.848									9.922					7.772
	36.7721	30.8706		40.762									2.228															36.7721	26.4666	25.8553									8.912					2.487
	36.9115	30.8848		41.0389									2.487															36.9115	26.5662	25.8582									4.56					3.549
	36.9147	30.9412		41.546									3.212															36.9147	26.5894	25.8651									12.228					4.585
	36.9258	31.107		41.6917									2.901															36.9258	26.6712	25.9252									7.098					3.212
	37.1501	31.1405		41.7314									4.585															37.1501	26.6792	25.9412									6.166					4.041
	37.1871	31.1424		41.7446									2.901															37.1871	26.7202	25.9507									5.596					9.482
	37.2059	31.2231		41.9779									2.901															37.2059	26.783	25.9595									5.389					2.979
	37.2153	31.2461		42.0738									3.212															37.2153	26.8194	25.9877									9.041					3.549
	37.3208	31.279		42.3317									2.694															37.3208	26.8609	25.9977									5.596					3.212
	37.3553	31.2941		42.6521									2.694															37.3553	26.9292	26.0159									10.907					3.782
	37.5096	31.3947		42.9212									2.694															37.5096	26.9955	26.0698									4.585					8.186
	37.5147	31.4129		43.1623									2.046															37.5147	27.0669	26.0858									9.948					2.694
	37.535	31.4644		43.2559									3.782															37.535	27.0732	26.1904									6.632					3.212
	37.5427	31.6336		43.3195									3.212															37.5427	27.1354	26.1978									5.596					6.606
	37.5563	31.6404		43.454									2.512															37.5563	27.2068	26.219									7.098					3.782
	37.5577	31.6864		43.9489									2.228															37.5577	27.2086	26.2408									5.596					4.041
	37.5717	31.777		45.4701									2.487															37.5717	27.2968	26.2947									5.363					2.979
	37.589	31.7934		45.9277									2.901															37.589	27.3383	26.3228									7.098					3.912
	37.6373	31.809		48.4393									4.3															37.6373	27.353	26.3397									9.041					2.513
	37.6829	31.8288		49.816									3.782															37.6829	27.361	26.3611									5.829					5.829
	37.6938	31.8362		50.0004									3.523															37.6938	27.3933	26.3948									7.772					3.549
	37.7551	31.8687		51.9957									3.212															37.7551	27.4299	26.4552									11.606					7.098
	37.784	31.9323		52.4898									2.072															37.784	27.4418	26.5189									8.912					3.212
	37.7903	31.9607		56.9326									2.694															37.7903	27.4435	26.5334									5.596					4.3
	37.7942	31.9739		60.6812									2.228															37.7942	27.5272	26.7026									7.591					2.902
	37.8312	32.0592											2.512															37.8312	27.5719	26.7053									6.632					3.549
	37.8505	32.0969											2.512															37.8505	27.6259	26.756									10.907					5.596
	37.9053	32.1895											3.212															37.9053	27.6581	26.8325									6.166					4.3
	37.9573	32.341											3.212															37.9573	27.718	26.8903														3.782
	37.9935	32.3609											2.228															37.9935	27.7793	26.9168														2.228
	38.0128	32.3764											2.512															38.0128	27.7837	26.9502														3.549
	38.0306	32.3836																										38.0306	27.8542	26.9595														5.907
	38.0722	32.4398																										38.0722	27.8786	26.9603														4.56
	38.1236	32.4493																										38.1236	27.9154	26.9952														2.694
	38.1517	32.4742																										38.1517	27.9724	27.005														5.389
	38.2218	32.582																										38.2218	28.0897	27.0145														5.363
	38.2331	32.6291																										38.2331	28.1157	27.0662														4.3
	38.2574	32.6592																										38.2574	28.1428	27.2351														5.389
	38.2607	32.7146																										38.2607	28.1709	27.2485														8.497
	38.2625	32.7668																										38.2625	28.1909	27.2686														2.902
	38.3789	32.7816																										38.3789	28.1946	27.2954														2.694
	38.5114	32.8027																										38.5114	28.2194	27.3167														2.513
	38.5292	32.8378																										38.5292	28.2214	27.3231														4.3
	38.5764	32.85																										38.5764	28.3214	27.3344														3.912
	38.6234	32.8516																										38.6234	28.3784	27.3875														2.073
	38.6238	32.8843																										38.6238	28.4682	27.4059														2.694
	38.6336	33.0034																										38.6336	28.4758	27.4096														4.3
	38.6377	33.0335																										38.6377	28.6154	27.4123														4.249
	38.6502	33.0616																										38.6502	28.617	27.5523														3.549
	38.7916	33.1895																										38.7916	28.697	27.5653														5.155
	38.7946	33.2737																										38.7946	28.7569	27.5671														3.627
	38.8789	33.3467																										38.8789	28.8869	27.5756														3.549
	38.9085	33.4795																										38.9085	28.936	27.5822														6.632
	38.9507	33.5078																										38.9507	28.9971	27.5843														5.363
	39.0146	33.5499																										39.0146	29.0086	27.623														5.389
	39.0706	33.623																										39.0706	29.0327	27.668														3.549
	39.0735	33.7739																										39.0735	29.0341	27.6811														2.694
	39.1286	33.8134																										39.1286	29.0701	27.6841														4.041
	39.1926	33.8795																										39.1926	29.0939	27.7974														2.694
	39.193	34.0163																										39.193	29.1699	27.8145														2.228
	39.1966	34.0942																										39.1966	29.2386	27.8337														7.098
	39.2031	34.1851																										39.2031	29.253	27.9292														5.829
	39.2295	34.1907																										39.2295	29.3339	27.9678														3.523
	39.2595	34.2418																										39.2595	29.3997	28.0414														4.041
	39.357	34.3428																										39.357	29.4506	28.0567														5.829
	39.3631	34.3792																										39.3631	29.4932	28.0595														1.347
	39.369	34.3884																										39.369	29.5691	28.0701														3.212
	39.4988	34.4398																										39.4988	29.6042	28.1193														2.694
	39.5448	34.4535																										39.5448	29.6466	28.1839														2.979
	39.5928	34.4848																										39.5928	29.692	28.2413														6.943
	39.7252	34.6285																										39.7252	29.6964	28.2738														2.694
	39.7346	34.6502																										39.7346	29.7019	28.2792														3.212
	39.7788	34.661																										39.7788	29.7278	28.3308														4.041
	39.8535	34.7063																										39.8535	29.7519	28.3544														3.549
	39.9146	34.7219																										39.9146	29.7654	28.3601														2.902
	39.9146	34.7315																										39.9146	29.8567	28.377														3.212
	39.9171	34.8349																										39.9171	29.9052	28.4598														3.212
	39.9341	34.8384																										39.9341	29.9961	28.47														4.041
	39.972	34.8905																										39.972	30.0801	28.6209														5.181
	40.0118	35.0245																										40.0118	30.1214	28.6326														6.218
	40.0582	35.0925																										40.0582	30.1779	28.7272														2.694
	40.071	35.1866																										40.071	30.3762	28.7372														2.694
	40.1709	35.3108																										40.1709	30.3867	28.7744														4.974
	40.2865	35.4684																										40.2865	30.3986	28.8616														2.902
	40.3364	35.5924																										40.3364	30.4227	28.8765														4.3
	40.3674	35.6202																										40.3674	30.5586	28.9308														2.487
	40.384	35.6252																										40.384	30.5902	28.9482														3.549
	40.5038	35.9614																										40.5038	30.6621	28.9947														7.772
	40.5449	36.0598																										40.5449	30.7633	29.0169														2.694
	40.5615	36.126																										40.5615	30.887	29.0386														3.549
	40.5645	36.2159																										40.5645	30.8891	29.0923														5.596
	40.5848	36.37																										40.5848	30.9207	29.1023														4.041
	40.6432	36.413																										40.6432	30.9375	29.1139														2.513
	40.6696	36.553																										40.6696	31.0006	29.1199														6.166
	40.6731	36.7819																										40.6731	31.0618	29.1507														4.585
	40.697	36.8001																										40.697	31.0833	29.1524														4.3
	40.7095	36.8267																										40.7095	31.1112	29.1528														1.813
	40.7132	36.9378																										40.7132	31.1291	29.1543														2.694
	40.7448	36.9496																										40.7448	31.195	29.188														6.632
	40.7985	37.3739																										40.7985	31.4135	29.2206														3.549
	40.8139	37.3917																										40.8139	31.4617	29.2625														3.523
	40.8293	37.4265																										40.8293	31.4694	29.2924														4.3
	40.8458	37.4478																										40.8458	31.5817	29.3063														2.902
	40.8741	37.5448																										40.8741	31.6009	29.3943														3.264
	40.8978	37.6452																										40.8978	31.7718	29.4588														6.632
	40.9024	37.7																										40.9024	31.8816	29.495														4.585
	40.9168	37.761																										40.9168	31.8978	29.5076														6.606
	40.9608	37.838																										40.9608	31.9783	29.5165														4.3
	40.9939	37.8473																										40.9939	32.0301	29.5873														7.098
	41.0146	37.8616																										41.0146	32.11	29.6203														3.549
	41.0369	37.9398																										41.0369	32.1149	29.6382														2.513
	41.0388	37.9483																										41.0388	32.1751	29.6389														3.212
	41.1148	38.0055																										41.1148	32.1935	29.6827														2.228
	41.1185	38.2419																										41.1185	32.1974	29.7661														4.3
	41.1607	38.2846																										41.1607	32.2095	29.7707														3.549
	41.181	38.4172																										41.181	32.2203	29.8619														2.073
	41.2161	38.4411																										41.2161	32.2254	29.8901														7.772
	41.2192	38.558																										41.2192	32.3121	29.9279														2.694
	41.2479	38.6493																										41.2479	32.4329	29.9453														2.902
	41.2654	38.7102																										41.2654	32.4401	29.9488														2.694
	41.2674	38.755																										41.2674	32.4865	30.0119														3.549
	41.2809	38.8864																										41.2809	32.5309	30.0279														7.098
	41.3304	39.0006																										41.3304	32.5631	30.0524														2.694
	41.361	39.0935																										41.361	32.5878	30.1543														2.979
	41.4251	39.3964																										41.4251	32.6026	30.2072														3.212
	41.494	39.5844																										41.494	32.6154	30.2663														4.3
	41.5271	39.614																										41.5271	32.6654	30.2759														2.487
	41.6053	39.9011																										41.6053	32.7215	30.3645														3.264
	41.6065	40.0562																										41.6065	32.7753	30.3773														2.228
	41.6098	40.0915																										41.6098	32.858	30.3988														2.694
	41.641	40.1369																										41.641	32.8709	30.4209														2.694
	41.6671	40.1614																										41.6671	32.9817	30.4917														2.228
	41.713	40.223																										41.713	33.1586	30.5074														5.389
	41.7137	40.448																										41.7137	33.1621	30.5136														3.212
	41.7496	40.4822																										41.7496	33.1852	30.6232														4.974
	41.7806	40.6264																										41.7806	33.2584	30.683														4.585
	41.839	41.0668																										41.839	33.2799	30.7348														3.212
	41.8595	41.0966																										41.8595	33.4516	30.7547														2.487
	41.9044	41.103																										41.9044	33.4731	30.7975														5.829
	41.936	41.1584																										41.936	33.48	30.8049														2.228
	41.9942	41.2833																										41.9942	33.5322	30.8196														2.902
	42.0555	41.3619																										42.0555	33.7209	30.8449														3.212
	42.0778	41.533																										42.0778	33.7798	30.8569														4.56
	42.1122	41.5334																										42.1122	33.78	30.9046														2.513
	42.3388	41.7564																										42.3388	33.8073	30.916														4.041
	42.3786	41.913																										42.3786	33.8091	30.9423														3.782
	42.3794	41.9829																										42.3794	33.8245	30.9546														2.979
	42.4218	42.6702																										42.4218	33.8305	31.0514														2.694
	42.5639	42.9702																										42.5639	34.2207	31.0692														3.782
	42.5804	43.0729																										42.5804	34.2951	31.1324														3.549
	42.606	43.9023																										42.606	34.3723	31.1402														3.782
	42.6124	44.0433																										42.6124	34.4681	31.1715														4.041
	42.6337	44.7452																										42.6337	34.4895	31.1751														3.212
	42.6366	45.0948																										42.6366	34.5332	31.2059														2.228
	42.8191	46.1012																										42.8191	34.5736	31.2334														3.912
	42.8457	46.2814																										42.8457	34.581	31.2789														5.389
	42.8772	46.5044																										42.8772	34.5868	31.2954
	42.8832	46.9509																										42.8832	34.6022	31.3066
	42.9497	47.0061																										42.9497	34.8435	31.348
	42.9559	47.0834																										42.9559	34.8499	31.3852
	42.957	48.8697																										42.957	34.9551	31.4177
	42.9813	49.815																										42.9813	35.0192	31.4305
	42.9838	62.5415																										42.9838	35.0869	31.4856
	43.0944																											43.0944	35.0959	31.5299
	43.1796																											43.1796	35.1428	31.5466
	43.1924																											43.1924	35.1562	31.5549
	43.2781																											43.2781	35.2606	31.565
	43.2798																											43.2798	35.2718	31.6503
	43.3261																											43.3261	35.3859	31.6524
	43.3432																											43.3432	35.4227	31.6796
	43.3588																											43.3588	35.497	31.6915
	43.3591																											43.3591	35.5418	31.6923
	43.4853																											43.4853	35.6584	31.7274
	43.4904																											43.4904	35.8034	31.7458
	43.5532																											43.5532	35.8974	31.7586
	43.5624																											43.5624	36.0163	31.794
	43.6137																											43.6137	36.3724	31.8651
	43.6583																											43.6583	36.3833	31.8806
	43.6595																											43.6595	36.532	31.9252
	43.6787																											43.6787	36.6479	31.9307
	43.6934																											43.6934	36.727	31.9391
	43.7435																											43.7435	36.755	31.9744
	43.7691																											43.7691	36.8421	32.1049
	43.8017																											43.8017	36.9186	32.1134
	43.8048																											43.8048	37.1813	32.1326
	43.8236																											43.8236	37.1981	32.1506
	43.8322																											43.8322	37.2533	32.181
	43.8525																											43.8525	37.3353	32.2069
	43.8773																											43.8773	37.3424	32.2109
	43.9007																											43.9007	37.3882	32.2631
	44.0194																											44.0194	37.41	32.2636
	44.0226																											44.0226	37.4289	32.2999
	44.0528																											44.0528	37.4718	32.3957
	44.0759																											44.0759	37.4774	32.4154
	44.081																											44.081	37.4966	32.5541
	44.1006																											44.1006	37.7343	32.5965
	44.132																											44.132	37.7441	32.6664
	44.1825																											44.1825	37.8264	32.7027
	44.1985																											44.1985	38.0661	32.7324
	44.2069																											44.2069	38.118	32.7375
	44.2344																											44.2344	38.1474	32.7796
	44.2655																											44.2655	38.1604	32.7895
	44.313																											44.313	38.3202	32.9479
	44.3278																											44.3278	38.3999	32.9951
	44.4073																											44.4073	38.4045	33.017
	44.4205																											44.4205	38.5096	33.0899
	44.4899																											44.4899	38.5534	33.1999
	44.5894																											44.5894	38.556	33.2347
	44.5949																											44.5949	38.562	33.2481
	44.5997																											44.5997	38.5968	33.2558
	44.6007																											44.6007	38.627	33.3036
	44.6074																											44.6074	38.6332	33.3534
	44.6337																											44.6337	38.6758	33.3611
	44.6653																											44.6653	38.6856	33.3719
	44.6666																											44.6666	38.7058	33.3751
	44.6718																											44.6718	38.7332	33.3896
	44.7013																											44.7013	38.7728	33.441
	44.7865																											44.7865	39.0069	33.5415
	44.8091																											44.8091	39.0261	33.6083
	44.8444																											44.8444	39.1119	33.6642
	44.8696																											44.8696	39.1671	33.7075
	44.9007																											44.9007	39.1927	33.8518
	44.9161																											44.9161	39.3167	33.8743
	44.9537																											44.9537	39.3819	33.9102
	45.035																											45.035	39.3859	33.9306
	45.0645																											45.0645	39.6012	34.0166
	45.0648																											45.0648	39.7523	34.0421
	45.0694																											45.0694	39.8758	34.0509
	45.1025																											45.1025	39.895	34.1347
	45.2144																											45.2144	39.9547	34.1593
	45.226																											45.226	39.985	34.163
	45.2483																											45.2483	40.0793	34.1679
	45.2518																											45.2518	40.1587	34.2533
	45.27																											45.27	40.2959	34.2569
	45.3227																											45.3227	40.3114	34.2828
	45.3314																											45.3314	40.521	34.2838
	45.3524																											45.3524	40.7365	34.3034
	45.3546																											45.3546	40.7925	34.3738
	45.3712																											45.3712	41.0406	34.3852
	45.4174																											45.4174	41.0745	34.4579
	45.4178																											45.4178	41.1123	34.5358
	45.4304																											45.4304	41.126	34.541
	45.4565																											45.4565	41.1639	34.5541
	45.5456																											45.5456	41.1674	34.6086
	45.5664																											45.5664	41.2386	34.6604
	45.6138																											45.6138	41.2441	34.6884
	45.6476																											45.6476	41.3059	34.6976
	45.6579																											45.6579	41.4021	34.7946
	45.6786																											45.6786	41.5435	34.8338
	45.7083																											45.7083	41.5725	34.8338
	45.819																											45.819	41.7327	34.8646
	45.8249																											45.8249	41.9111	34.884
	45.8496																											45.8496	41.938	34.934
	45.938																											45.938	42.0851	34.9757
	46.0524																											46.0524	42.1402	35.0608
	46.0729																											46.0729	42.1421	35.1328
	46.0894																											46.0894	42.2219	35.1946
	46.1046																											46.1046	42.3452	35.2261
	46.1146																											46.1146	42.4113	35.2568
	46.145																											46.145	42.4822	35.2713
	46.1465																											46.1465	42.9011	35.3816
	46.1615																											46.1615	42.9066	35.4049
	46.181																											46.181	42.9186	35.4091
	46.2403																											46.2403	43.0447	35.4186
	46.29																											46.29	43.2527	35.4291
	46.3167																											46.3167	43.2747	35.4429
	46.3744																											46.3744	43.2942	35.5951
	46.4221																											46.4221	43.5604	35.6064
	46.4706																											46.4706	43.5836	35.6169
	46.5124																											46.5124	43.664	35.6619
	46.5256																											46.5256	43.7366	35.7046
	46.5812																											46.5812	43.779	35.722
	46.6147																											46.6147	43.986	35.7807
	46.6446																											46.6446	44.0057	35.8497
	46.6633																											46.6633	44.0346	35.9095
	46.6758																											46.6758	44.0645	35.9665
	46.6793																											46.6793	44.2314	35.9993
	46.7279																											46.7279	44.2593	36.0125
	46.7464																											46.7464	44.4233	36.0866
	46.7882																											46.7882	44.4303	36.1022
	46.8326																											46.8326	44.4886	36.2168
	46.8622																											46.8622	44.4907	36.2227
	46.9409																											46.9409	44.5291	36.3021
	47.0046																											47.0046	44.561	36.3819
	47.009																											47.009	44.6679	36.4339
	47.0102																											47.0102	44.7206	36.443
	47.0173																											47.0173	44.8324	36.4826
	47.051																											47.051	44.8904	36.5995
	47.153																											47.153	44.932	36.724
	47.1565																											47.1565	45.0336	36.8793
	47.1695																											47.1695	45.0679	36.8891
	47.1882																											47.1882	45.0957	36.906
	47.3115																											47.3115	45.16	36.9368
	47.3253																											47.3253	45.2367	36.9542
	47.3305																											47.3305	45.2461	37.0893
	47.3637																											47.3637	45.4806	37.1328
	47.4046																											47.4046	45.5051	37.1857
	47.4757																											47.4757	45.6669	37.195
	47.5089																											47.5089	45.7869	37.2116
	47.5396																											47.5396	45.9469	37.2314
	47.58																											47.58	46.2377	37.2323
	47.6927																											47.6927	46.258	37.2554
	47.7711																											47.7711	46.4955	37.3317
	47.7929																											47.7929	46.4963	37.365
	47.9412																											47.9412	46.7078	37.3813
	47.9423																											47.9423	46.7847	37.4173
	47.9561																											47.9561	46.9368	37.4317
	48.1658																											48.1658	46.9967	37.4916
	48.2284																											48.2284	47.2054	37.4921
	48.319																											48.319	47.2585	37.5876
	48.3521																											48.3521	47.3359	37.6033
	48.368																											48.368	47.4011	37.6949
	48.3815																											48.3815	47.4781	37.8174
	48.3991																											48.3991	47.7377	37.8269
	48.4046																											48.4046	47.7636	37.839
	48.4436																											48.4436	47.8781	37.8628
	48.5286																											48.5286	48.0756	37.8969
	48.5697																											48.5697	48.0905	37.8995
	48.6017																											48.6017	48.2087	37.9292
	48.6745																											48.6745	48.2672	37.9709
	48.7456																											48.7456	48.374	38.0512
	48.7907																											48.7907	48.4551	38.0848
	48.8482																											48.8482	48.5822	38.171
	48.9166																											48.9166	48.5995	38.2407
	48.9474																											48.9474	48.7088	38.2593
	49.0249																											49.0249	48.7688	38.307
	49.0929																											49.0929	48.9324	38.329
	49.0954																											49.0954	48.9714	38.3378
	49.097																											49.097	49.019	38.3721
	49.1211																											49.1211	49.0269	38.3822
	49.1528																											49.1528	49.0561	38.4133
	49.4205																											49.4205	49.1805	38.4608
	49.4606																											49.4606	49.1861	38.4889
	49.4707																											49.4707	49.2175	38.491
	49.4931																											49.4931	49.4318	38.5768
	49.4982																											49.4982	49.5765	38.619
	49.5962																											49.5962	49.7385	38.6291
	49.5981																											49.5981	49.7679	38.6568
	49.6788																											49.6788	49.8975	38.6844
	49.7661																											49.7661	50.2403	38.6915
	49.8037																											49.8037	50.3372	38.6972
	49.8301																											49.8301	50.434	38.7026
	49.8869																											49.8869	50.6528	38.7932
	49.9951																											49.9951	50.8656	38.8099
	50.0478																											50.0478	51.0733	38.8109
	50.0905																											50.0905	51.1259	38.8309
	50.1924																											50.1924	51.1989	38.929
	50.1972																											50.1972	51.238	38.9635
	50.2121																											50.2121	51.2525	38.9994
	50.2925																											50.2925	51.2703	39.1474
	50.4221																											50.4221	51.429	39.2407
	50.5213																											50.5213	51.4345	39.3179
	50.6618																											50.6618	51.4356	39.3419
	50.6786																											50.6786	51.4621	39.398
	50.7843																											50.7843	51.5923	39.4102
	50.7995																											50.7995	51.6935	39.4474
	50.9014																											50.9014	51.8261	39.5284
	50.93																											50.93	52.1151	39.5603
	51.0218																											51.0218	52.2179	39.5965
	51.0796																											51.0796	52.2854	39.6128
	51.5801																											51.5801	52.2944	39.6259
	51.7094																											51.7094	52.399	39.6418
	51.7535																											51.7535	52.4105	39.7346
	51.9314																											51.9314	52.4772	39.7851
	52.2925																											52.2925	52.8954	39.8066
	52.4024																											52.4024	53.0782	39.8473
	52.5613																											52.5613	53.1883	39.9062
	53.3034																											53.3034	53.2284	39.9525
	53.4347																											53.4347	53.3279	40.0666
	53.5592																											53.5592	53.407	40.0985
	53.708																											53.708	53.4263	40.104
	53.8272																											53.8272	53.474	40.2128
	54.0177																											54.0177	53.5321	40.2196
	54.2072																											54.2072	53.678	40.2494
	54.896																											54.896	53.6868	40.2848
	55.047																											55.047	53.7072	40.2894
	55.1296																											55.1296	53.9464	40.3022
	55.2405																											55.2405	54.1449	40.3287
	55.3543																											55.3543	54.1557	40.33
	55.5107																											55.5107	54.1911	40.4005
	55.7215																											55.7215	54.2659	40.4086
	56.2325																											56.2325	54.5857	40.4118
	56.2792																											56.2792	54.7335	40.4243
	56.802																											56.802	54.7511	40.5298
	56.9231																											56.9231	54.8931	40.706
	56.9741																											56.9741	55.119	40.7101
	57.3328																											57.3328	55.398	40.9173
	57.3845																											57.3845	55.7296	41.0483
	57.502																											57.502	55.7702	41.0678
	57.5454																											57.5454	55.9325	41.152
	57.676																											57.676	56.0497	41.1545
	57.6999																											57.6999	56.064	41.2341
	57.7463																											57.7463	56.1198	41.2575
	57.7484																											57.7484	56.1232	41.2833
	57.7542																											57.7542	56.2843	41.3109
	57.8011																											57.8011	56.456	41.3659
	57.8632																											57.8632	56.5787	41.4877
	57.9068																											57.9068	56.8318	41.7884
	58.1063																											58.1063	56.8376	41.8009
	58.377																											58.377	56.9385	41.8308
	58.6137																											58.6137	57.1762	41.9283
	58.639																											58.639	57.237	41.9352
	58.6713																											58.6713	57.298	41.9556
	58.694																											58.694	57.3559	41.9849
	58.737																											58.737	57.3603	42.0956
	58.8439																											58.8439	57.3703	42.1694
	58.9176																											58.9176	57.4815	42.2075
	58.9821																											58.9821	57.4991	42.2183
	59.0262																											59.0262	57.5463	42.2553
	59.078																											59.078	57.5677	42.2807
	59.2117																											59.2117	57.577	42.2811
	59.3318																											59.3318	57.7664	42.2901
	59.344																											59.344	57.8859	42.361
	59.5522																											59.5522	57.9355	42.386
	59.5767																											59.5767	58.0647	42.4138
	59.6821																											59.6821	58.2944	42.4176
	59.7804																											59.7804	58.3863	42.4687
	59.8577																											59.8577	58.4862	42.5782
	59.9598																											59.9598	58.5084	42.6861
	60.0934																											60.0934	58.6138	42.7234
	60.1105																											60.1105	58.8369	42.7503
	60.3843																											60.3843	58.9091	42.8525
	60.4661																											60.4661	58.9094	42.9077
	60.7927																											60.7927	58.9614	43.0209
	60.9683																											60.9683	58.9665	43.0277
	61.2024																											61.2024	59.0693	43.0309
	61.2151																											61.2151	59.2599	43.1114
	61.2552																											61.2552	59.3422	43.1449
	61.3949																											61.3949	59.3999	43.1932
	61.441																											61.441	59.5034	43.2162
	61.4728																											61.4728	59.507	43.2364
	61.6259																											61.6259	59.5309	43.2389
	61.7477																											61.7477	59.7349	43.262
	61.754																											61.754	59.832	43.2817
	62.2384																											62.2384	60.3889	43.3733
	62.3571																											62.3571	60.5975	43.3851
	62.3775																											62.3775	60.599	43.5869
	62.5236																											62.5236	60.9584	43.6607
	62.6485																											62.6485	61.1916	43.7422
	62.8805																											62.8805	61.2802	43.7527
	63.1227																											63.1227	61.5346	43.8838
	63.2456																											63.2456	61.6186	43.9085
	63.2715																											63.2715	61.661	43.9617
	63.2717																											63.2717	61.7339	44.1142
	63.2848																											63.2848	62.0833	44.1937
	63.3456																											63.3456	62.2205	44.2357
	63.3849																											63.3849	62.2476	44.2535
	63.436																											63.436	62.5092	44.5458
	63.753																											63.753	62.5373	44.5537
	63.8265																											63.8265	62.5405	44.5941
	63.9177																											63.9177	62.5812	44.6341
	63.987																											63.987	62.6471	44.6909
	64.1062																											64.1062	62.7746	44.7317
	64.1226																											64.1226	63.0859	44.8263
	64.147																											64.147	63.1663	44.9474
	64.1969																											64.1969	63.1867	44.995
	64.3391																											64.3391	63.4454	45.0419
	64.5229																											64.5229	63.5811	45.0667
	64.5294																											64.5294	63.6464	45.0683
	64.595																											64.595	63.6898	45.2129
	64.7678																											64.7678	64.5543	45.2222
	64.881																											64.881	64.789	45.2336
	64.9782																											64.9782	64.7974	45.2843
	66.0009																											66.0009	64.935	45.2932
	66.2698																											66.2698	65.1012	45.3087
	67.1558																											67.1558	65.1149	45.3489
	67.2833																											67.2833	65.4565	45.4355
	67.4225																											67.4225	65.5898	45.448
	67.6405																											67.6405	65.6934	45.4629
	67.6834																											67.6834	66.1502	45.4855
	67.9564																											67.9564	66.1645	45.6412
	68.1748																											68.1748	66.2527	45.6755
	68.6746																											68.6746	66.5758	45.7299
	75.5037																											75.5037	66.5915	45.7694
	75.9472																											75.9472	67.0683	45.7994
	77.1454																											77.1454	67.3092	45.8543
	78.9167																											78.9167	67.8483	45.923
	82.9824																											82.9824	67.968	45.964
																													67.9934	46.0379
																													68.3665	46.081
																													68.4209	46.1013
																													68.4285	46.2846
																													68.7785	46.3524
																													69.3029	46.5449
																													69.4589	46.6471
																													69.5748	46.6564
																													69.6939	46.6722
																													69.9281	46.7262
																													69.9641	46.7315
																													70.0241	46.7577
																													70.3641	46.7919
																													70.3984	46.822
																													70.452	46.833
																													70.4644	47.0264
																													70.4781	47.0624
																													70.503	47.1553
																													70.5657	47.1794
																													70.7677	47.2591
																													70.8212	47.4008
																													70.8523	47.4375
																													70.8609	47.553
																													70.9676	47.8055
																													71.2061	47.8341
																													71.3977	47.8727
																													71.7379	47.9209
																													71.7961	48.1725
																													72.2942	48.2107
																													72.3441	48.2579
																													72.4327	48.2771
																													72.7789	48.305
																													72.9131	48.3696
																													73.3602	48.4392
																													73.3856	48.4953
																													73.495	48.5593
																													73.539	48.6727
																													73.6406	48.6898
																													73.6503	48.9118
																													73.8315	48.9156
																													73.8357	49.0484
																													74.5685	49.2172
																													74.64	49.3827
																													74.718	49.4081
																													74.8288	49.578
																													75.0467	49.5951
																													75.6794	49.5951
																													75.8347	49.6563
																													75.8511	49.6776
																													76.0294	49.8077
																													76.0698	49.8498
																													76.614	49.9487
																													76.761	49.9596
																													76.8965	50.0692
																													77.34	50.251
																													77.3422	50.365
																													77.6479	50.4266
																													78.2185	50.4378
																													78.307	50.4723
																													78.3209	50.5193
																													78.9145	50.5564
																													79.1397	50.6047
																													79.3698	50.7299
																													79.6776	50.8493
																													79.7312	50.9331
																													80.1813	50.9818
																													80.486	51.2065
																													80.6609	51.2479
																													80.8341	51.3246
																													80.8671	51.3524
																													80.8947	51.5427
																													80.9438	51.5428
																													81.2073	51.5759
																													81.3218	51.6324
																													81.3735	51.6772
																													81.7825	51.6968
																													82.8653	51.7712
																													82.9195	51.9045
																													82.987	51.9763
																													83.1781	51.9773
																													83.3075	52.006
																													83.3506	52.0415
																													83.6128	52.0431
																													83.6439	52.1846
																													83.7461	52.2602
																													83.9074	52.3518
																													84.0399	52.4939
																													84.2053	52.5013
																													84.3174	52.6079
																													84.5427	52.7151
																													84.6282	52.8001
																													84.7579	52.9357
																													84.8187	53.1665
																													84.8615	53.2037
																													84.8702	53.2077
																													85.4792	53.2666
																													85.6169	53.5239
																													85.8273	53.7239
																													85.9454	53.7787
																													86.0606	53.809
																													86.409	53.8501
																													86.7929	53.8733
																													87.678	53.878
																													88.1026	53.8793
																													88.2841	53.9041
																													88.6816	53.9737
																													88.9494	54.0557
																													89.1427	54.1133
																													89.3014	54.1223
																													89.3362	54.1464
																													89.41	54.3847
																													89.4106	54.5814
																													89.4238	54.5957
																													89.6636	54.7196
																													89.7399	54.7416
																													90.1685	55.0197
																													90.228	55.0855
																													90.47	55.1472
																													90.916	55.6014
																													91.305	55.7404
																													91.7114	55.7782
																													91.7147	55.8838
																													91.945	56.0449
																													92.1461	56.072
																													92.4585	56.2717
																													92.6123	56.3182
																													92.8731	56.6238
																													93.0136	56.8258
																													93.1483	56.8548
																													94.0093	56.8596
																													94.073	56.9296
																													95.0203	56.9434
																													95.081	57.2097
																													95.1702	57.2253
																													96.3746	57.2815
																													96.4289	57.445
																													96.4995	57.4755
																													97.2997	57.5348
																													97.5169	57.6664
																													97.83	57.7561
																													98.5998	58.0581
																													98.8114	58.0745
																													98.9831	58.2706
																													99.8594	58.3431
																													100.853	58.3915
																													101.064	58.4364
																													101.206	58.5468
																													101.76	58.5821
																													102.54	58.6265
																													104.311	58.6895
																													105.113	58.737
																													105.623	58.7542
																													106.457	58.9059
																													108.214	59.0315
																													108.495	59.3302
																													110.524	59.3676
																														59.5655
																														59.8053
																														59.8608
																														60.0411
																														60.4841
																														60.5932
																														60.6244
																														60.9426
																														61.0763
																														61.1397
																														61.2062
																														61.2255
																														61.2624
																														61.3357
																														61.6556
																														61.7107
																														61.7204
																														61.7381
																														61.8402
																														61.9061
																														62.088
																														62.1326
																														62.4569
																														62.7094
																														62.7717
																														63.0084
																														63.5873
																														63.7598
																														63.7826
																														63.8505
																														64.2091
																														64.2177
																														64.3732
																														64.4328
																														64.514
																														64.6816
																														64.7868
																														65.1136
																														65.349
																														65.4601
																														65.7785
																														65.8722
																														66.1596
																														66.5852
																														67.2306
																														67.2863
																														67.5692
																														67.725
																														68.2676
																														68.4841
																														68.5287
																														68.7869
																														68.904
																														69.1217
																														69.2277
																														69.3591
																														69.3989
																														69.8684
																														70.3567
																														70.3936
																														70.4216
																														70.4244
																														70.5416
																														70.6377
																														70.7084
																														71.0119
																														71.2058
																														71.2229
																														71.2556
																														71.6249
																														72.4928
																														72.9694
																														73.1221
																														73.2423
																														73.4769
																														73.5236
																														73.5553
																														73.8555
																														74.0825
																														75.1476
																														75.4684
																														75.51
																														75.6113
																														76.0297
																														76.8763
																														77.0178
																														77.3038
																														77.4547
																														78.0279
																														78.0384
																														78.2698
																														78.7422
																														79.7907
																														81.3778
																														81.4992
																														82.0772
																														82.4083
																														82.4725
																														84.9085
																														85.2956
																														85.6096
																														86.527
																														87.0092
																														87.5476
																														88.7738
																														89.3772
																														89.7251
																														90.6212
																														90.9408
																														92.7241
																														94.0954
																														94.642
																														95.475
																														96.7817
																														97.4021
																														97.969
																														100.12
																														101.736
																														102.106
																														102.618
																														103.456
																														105.309
																														105.757
																														106
																														106.552
																														107.565
																														108.629
																														110.085
																														110.75
																														111.06
																														112.336
																														113.389
																														115.752
																														122.678
																														126.638
																														134.893
																														150.797
																														152.374
																														155.6
[truncated: 3 more columns]

## Sheet: Figure 5
	Figure 5B: Distances of droplets from liquid|liquid interface (µm) for Different Concentration Ratios of [Cl-]:[ClO4-]						Figure 5C: Area of Droplets (µm^2) Measured at Different Distances (for Different Concentration Ratios of [Cl-]:[ClO4-])
	0/100	50/50	80/20	90/10	100/0		0/100									50/50									80/20									90/10									100/0
	7.58867	6.46266	2.70224	0.805	0.948007		0 - 10 µm	10 - 20 µm	20 - 30 µm	30 - 40 µm	40 - 50 µm	50 - 60 µm	60 - 70 µm	70 - 80 µm	80 - 90 µm	0 - 10 µm	10 - 20 µm	20 - 30 µm	30 - 40 µm	40 - 50 µm	50 - 60 µm	60 - 70 µm	70 - 80 µm	80 - 90 µm	0 - 10 µm	10 - 20 µm	20 - 30 µm	30 - 40 µm	40 - 50 µm	50 - 60 µm	60 - 70 µm	70 - 80 µm	80 - 90 µm	0 - 10 µm	10 - 20 µm	20 - 30 µm	30 - 40 µm	40 - 50 µm	50 - 60 µm	60 - 70 µm	70 - 80 µm	80 - 90 µm	0 - 10 µm	10 - 20 µm	20 - 30 µm	30 - 40 µm	40 - 50 µm	50 - 60 µm	60 - 70 µm
	7.63211	7.60661	2.74801	3.85068	1.22632		1.784	2.068	0.956	0.956	0.827	0.827	1.344			1.813	0.544	1.14	0.829						2.068	4.033	2.688	2.507	1.551	1.784	1.784	1.344	0.956	1.347	4.3	1.787	0.829	2.228					4.972	8.495	2.512	6.164	2.227
	7.70965	7.80975	3.46075	4.49006	1.82214		0.879	1.784	1.137	0.956	1.784	0.956				0.958	3.212	1.321	1.14						1.784	1.81	1.81	2.068	2.895	4.963	1.81	2.068	1.551	5.595	3.911	0.829	1.787						4.299	7.459	6.63	3.263	3.211
	8.1136	7.81634	4.09257	4.60072	2.24752		1.784	1.784	1.137	1.137	1.137					2.072	0.829	1.14	1.554						4.963	4.963	3.541	3.205	1.344	0.31	3.541	1.784	1.784	21.033	3.212	0.544	2.072						6.63	96.781	9.427	3.211	1.554
	8.27681	8.0805	4.22917	4.67104	2.36147		1.784	1.784	0.543	0.956	1.784					2.072	0.829	0.544	1.347						8.169	2.688	2.895	1.551	1.551	4.575	2.895	2.507	2.068	20.204	2.513	0.958	0.958						6.216	11.602	5.594	2.486	2.693
	8.40337	8.3081	4.22917	4.79152	2.80223		0.956	0.543	0.956	1.344						1.14	0.881	2.072	0.958						3.774	2.068	5.894	2.507	2.068	3.903	9.461	3.205	1.344	31.912	1.813	0.958	1.347						7.096	170.021	11.292	3.211	2.227
	9.31393	8.31919	4.63885	4.80091	3.27856		2.068	1.784	0.543	0.956						1.813	0.881	1.554	1.14						5.816	2.895	1.81	2.507	8.169	1.551	2.895	1.784	2.507	41.237	1.813	0.829	2.072						24.292	251.29	9.479	3.781	1.787
	9.34676	8.3787	4.9121	4.84494	3.87748		1.344	1.344	1.344	1.784						0.829	0.881	1.787	0.958						1.344	2.895	2.507	1.784	1.551	1.784	1.784	2.223		53.178	5.828	0.544	1.787						11.292	5.594	12.664	3.548	2.693
	9.42257	8.56788	5.17985	4.84532	4.02368		1.784	0.956	3.205	0.879						2.513	1.787	1.347	0.958						4.575	9.461	2.223	2.507	1.344	1.784	1.551	1.344		56.157	3.212	0.414	1.787						13.312	20.201	11.602	4.584	5.309
	9.72181	8.65185	5.47647	4.95582	4.28027		3.541	0.879	1.344	0.827						0.544	2.694	1.554							2.895	1.81	2.895	2.507	1.344	1.784	1.654	1.81		51.184	4.559	1.787	1.787						4.299	9.945	9.945	5.827	3.211
	9.88542	8.93445	5.48644	5.04153	4.99306		1.784	2.068	0.956	0.543						1.554	0.311	0.958							2.507	3.541	2.223	1.784	0.956	1.551	1.344	1.344		53.774	3.782	0.829	0.829						28.643	7.096	5.594	4.299	2.693
	9.94679	8.96103	5.56155	5.07549	5.2832		3.205	2.507	0.543	1.137						0.311	2.072	1.347							5.377	3.774	3.774	1.551	0.956	2.068	1.344	1.81		40.305	2.072	2.228	2.228						13.985	11.602	5.905	3.911	3.781
	10.6917	9.10442	5.88275	5.14184	5.31357		2.223	2.068	0.956	1.137						0.414	1.787	1.787							5.377	2.223	1.784	1.784	1.784	1.784	1.81	2.507		46.003	2.072	0.544	1.787						10.877	5.827	10.903	5.594	2.512
	10.798	9.32738	5.93295	5.24535	5.58169			1.551	0.879	2.068						1.787	1.554	0.958							6.618	2.223	2.688	1.81	1.137	1.551	2.068	1.551		51.184	2.513	1.813	1.787						17.87	209.516	4.972	4.299	3.781
	11.0323	9.37695	5.97558	5.326	5.97187			0.956	1.344	1.344						0.673	1.554	1.787							1.81	6.152	2.223	1.784	1.81	1.784	1.551	1.81		45.097	2.513	0.544	1.787						5.827	15.824	8.495	7.096	3.548
	11.1678	9.49808	6.60889	5.32816	6.39085			2.223	1.137	1.137						0.958	0.544	0.958							2.068	2.507	1.81	1.551	1.654	1.551	2.068	1.784		60.561	2.513	2.072	2.072						22.298	667.084	5.594	12.224	2.227
	11.5326	9.51267	6.68076	5.3594	6.75433			2.068	0.956	0.956						0.829	0.414	1.813							2.895	2.507	2.507	3.774	1.654	2.068	2.223	1.551		47.765	1.787	0.829	2.513						91.472	10.307	9.945	2.512	1.813
	11.8667	9.59763	6.73204	5.39604	6.96283			0.956	1.344	1.344						0.544	0.544	0.311							11.271	2.223	2.223	2.068	2.223	1.81	1.551	1.81		37.715	1.554	1.347	1.813						15.332	11.292	7.769	2.512	2.978
	11.8972	9.68364	6.76067	5.40178	7.06508			1.344	0.956	0.956						1.347	2.228	1.813							2.068	1.784	3.541	1.551	4.033	1.784	1.784			18.546	4.585	0.544	2.072						173.284	7.096	12.172	4.584	3.211
	11.9362	9.8391	6.77994	5.4399	7.63114			1.344	0.31							1.787	2.694	1.321							0.827	2.223	1.784	3.205	3.541	1.784	1.551			45.097	2.228	1.787	1.787						8.184	14.943	8.184	2.901	2.046
	11.9554	10.1393	7.09121	5.48039	7.68436			1.344	0.956							2.694	0.414	1.554							2.688	3.774	7.755	2.895	1.784	3.541	1.784			59.369	4.973	0.544	1.787						97.662	12.664	5.361	5.594	2.693
	12.199	10.2106	7.15545	5.49261	7.68756			2.068	1.344								0.673	1.787							1.81	6.618	2.507	4.291	1.137	1.81				40.305	3.549	1.554	2.072						73.24	13.856	8.184	2.227	3.548
	12.4212	10.218	7.18284	5.56901	7.78433			0.672	0.956								1.554	1.554							4.033	2.068	1.784	1.784	1.551	1.344				68.487	2.979	1.347	1.787						117.37	7.588	9.945	3.781	2.486
	12.4239	10.2679	7.2094	5.71585	8.17955			2.223	0.672								0.311	1.787							2.688	2.507	1.81	2.068	2.895	2.223				47.765	1.787	0.829	1.787						29.11	3.548	8.158	2.901	3.911
	12.4763	10.29	7.45318	5.7333	8.22322			1.137	1.784								1.787	1.347							3.205	2.895	1.344	1.551	1.784	2.068				53.178	2.901	0.829	1.347						17.87	3.211	9.945	1.813	2.227
	12.8836	10.321	7.55742	5.74905	8.33254			1.784	1.344								0.544	1.787							1.344	1.551	2.688	2.068	1.344	2.223				47.765	1.321	0.544	1.787						6.164	14.399	3.781	6.63	2.486
	13.0558	10.3922	7.62891	5.83931	8.4267			2.688	1.344								0.958	1.554							3.205	2.895	2.068	0.956	2.068	1.81				69.575	2.694	1.787	2.072						101.029	20.9	27.193	4.584	2.693
	13.1522	10.4584	7.67964	5.94036	8.44468			1.784	0.956								0.673	1.787							3.774	2.895	3.541	2.068	2.507	1.318				46.003	3.549	0.803	1.813						14.451	7.588	7.096	5.827	2.693
	13.1997	10.7977	7.73148	6.09919	8.64142			1.551	0.956								0.311	1.813							3.541	3.774	2.688	1.551	1.551	2.068				39.58	2.228	0.544	0.673						14.451	20.201	4.972	3.911	2.693
	13.2085	11.0595	7.74567	6.11658	9.16803			1.344	0.956								1.347	1.347							3.205	2.688	1.137	2.068	1.81	1.784				36.16	2.228	1.554	1.347						52.262	12.742	8.184	4.04	2.227
	13.5203	11.1906	7.84327	6.13868	9.28482			0.827	0.543								0.544	0.958							3.205	1.784	2.507	1.784	1.81	2.068				45.097	3.212	1.347	1.787						13.312	7.769	5.387	7.459	3.548
	13.5859	11.3073	7.88272	6.25988	9.47958			0.827	1.137								2.072	1.787							5.351	2.223	4.575	1.81	4.575	1.81				41.237	1.14	0.881	2.513						224.174	8.184	16.575	3.548	3.548
	13.7621	11.3484	7.90333	6.28507	9.53823			1.784	0.956								2.072	0.311							1.137	6.152	2.895	1.344	1.81	1.344				44.087	2.072	2.072	0.958						75.933	4.584	11.292	4.972	2.901
	13.86	11.3653	7.959	6.49883	9.59402			1.551	0.543								0.544	1.347							4.963	1.551	2.895	2.507	2.688	1.784				29.115	3.212	0.881	2.072						12.664	7.459	8.495	2.512	1.787
	14.0908	11.4612	7.9594	6.61648	9.6878			2.068	0.956								1.787	1.347							4.033	1.81	1.784	1.784	0.956	1.784				32.741	0.958	1.787	2.072						266.854	25.743	5.827	2.642	2.072
	14.1136	11.5787	8.00932	6.65766	9.74742			1.344	2.223								1.787	1.347							3.205	9.461	1.551	2.223	1.551	2.223				45.097	1.813	0.829	1.787						104.913	18.543	2.901	5.387	2.512
	14.2119	11.7493	8.23112	6.74059	9.75152			2.688	1.137								0.829	1.347							4.575	2.223	2.223	2.507	1.784	1.784				14.946	4.3	1.554	0.829						147.594	5.827	6.63	5.594	2.693
	14.2144	11.7823	8.23328	6.83975	9.77627			1.81	1.551								0.958								4.575	2.507	2.688	1.344	1.551	1.344				37.74	2.513	1.787	2.228						13.856	7.459	12.742	6.604	2.512
	14.3177	12.0072	8.37066	6.91236	9.8712			2.068	0.827								1.787								4.033	4.033	1.784	1.784	1.81					41.367	4.585	1.14	0.829						164.712	13.312	9.038	3.548	2.693
	14.5002	12.0226	8.40522	7.02065	9.96855			0.879	0.31								2.072								1.784	3.541	2.223	2.895	1.784					19.401	1.813	2.513	0.673						14.451	10.903	14.399	3.548	2.227
	14.7092	12.2701	8.75694	7.05447	10.0067			1.81	0.879								2.072								1.344	3.774	1.344	3.541	1.784					2.072	1.787	0.544	1.787						18.802	6.63	3.781	2.175	2.227
	14.7516	12.2792	8.88214	7.34577	10.3441			0.931	0.414								1.554								2.895	2.223	1.137	1.81	1.81					41.367	1.14	1.347	0.958							11.602	14.399	5.931
	14.8772	12.6465	8.93222	7.52201	10.4432			0.827	0.543								1.813								6.152	4.575	3.205	1.318	1.344					4.3	5.388	1.787	2.072							7.588	7.588	4.972
	14.9043	12.6878	8.96678	7.68307	10.4887			2.507	0.956								2.072								8.169	3.205	2.068	1.784	3.541					2.072	1.658	1.813	1.787							7.769	3.781	2.978
	15.3552	12.8608	9.00555	7.87902	10.5303			0.672	0.956								1.813								2.507	3.205	2.068	0.956	1.344					5.828	0.958	1.347	2.072							5.827	5.594	7.096
	15.4073	12.8859	9.00623	7.88113	10.724			1.551	0.956								0.414								2.507	3.774	3.774	1.344	1.784					7.097	2.487	0.544	0.829							8.184	4.584	2.227
	15.5379	13.21	9.14532	7.93442	11.0688			2.068	1.137								0.544								1.784	3.774	1.81	2.068	3.205					4.3	2.694	0.829	0.881							11.292	8.184	4.04
	15.6074	13.4159	9.23365	7.98395	11.101			2.068									1.787								8.479	3.205	1.81	1.784	1.81					2.072	2.513	0.829	2.072							12.224	5.827	9.841
	15.6619	13.8958	9.25374	8.01185	11.1914			2.223									2.046								3.541	3.205	2.895	3.903	2.068					7.59	3.911	0.673	1.554							14.451	16.523	3.211
	15.9067	14.1712	9.34904	8.03028	11.6088			1.344									2.228								2.068	3.903	2.068	2.507	1.784					2.901	4.585	2.072								5.594	6.164	7.588
	16.0886	14.2522	9.41459	8.09526	11.7376			2.068									1.14								2.895	0.543	2.507	2.895	1.784					6.165	2.072	1.787								6.164	8.909	2.227
	16.1245	14.3842	9.41734	8.30333	12.3667			1.784									0.544								2.895	2.895	1.344	1.551	1.344					4.041	3.782	0.544								15.332	3.548	2.642
	16.1329	14.4536	9.42283	8.41941	12.4559			2.068									2.072								1.81	1.551	1.784	1.81	1.81					2.513	1.347	0.544								7.096	11.602	2.978
	16.1368	14.4886	9.59284	8.49745	12.6245			1.81									0.829								2.895	2.895	2.507	2.068	2.068					7.097	1.813	0.544								5.387	5.594	3.911
	16.182	14.5495	9.80832	8.51354	12.9168			1.344									1.813								4.575	5.584	2.223	2.068	2.068					2.513	1.347	1.787								18.906	18.802	4.04
	16.1874	14.7401	9.82905	8.52176	12.924			3.541									1.347								2.688	2.688	2.068	4.575	1.784					2.513	2.694	0.829								11.68	6.63	2.512
	16.2551	14.9222	9.97091	8.63935	13.0687			1.551									0.311								3.774	2.688	2.688	1.784						1.14	2.694	1.347								7.769	6.604	7.769
	16.3592	15.273	10.1569	8.76542	13.0887			0.827									1.813								3.774	1.784	2.688	1.344						4.3	1.14	1.347								10.307	5.827	10.307
	16.3784	15.5803	10.2687	8.76993	13.1856			0.956									1.658									2.507	3.541	1.344						5.906	3.549	2.228								5.827	6.164	4.584
	16.402	16.4167	10.3479	8.79396	13.4005			1.137									0.544									3.205	1.784	1.784						3.911	1.813	1.787								36.206	3.522	7.769
	16.5356	16.4715	10.3967	8.79561	13.5235			2.223																		2.223	3.541	2.895						1.787	3.549	0.829								5.827	8.184	7.588
	16.5944	16.5402	10.5101	8.82416	13.5576			1.344																		4.575	2.068	1.81						1.813	2.176	1.787								6.216	7.769	4.558
	16.6568	17.1955	10.5204	8.87921	13.5846			2.068																		4.291	1.81	3.541						2.513	4.041	1.787								7.769	5.361	3.211
	16.8033	17.2762	10.5206	8.92556	13.6519			1.784																		1.784	2.507	2.507						2.901	4.3	0.414								13.778	7.096	6.164
	17.0014	17.4209	10.7732	8.96524	13.6805			1.344																		4.033	2.223	2.068						3.782	3.782	1.554								7.769	6.604	3.781
	17.5178	17.5717	10.7895	8.98677	13.6982			1.551																		2.507	2.223	1.344						2.228	1.347	0.311								6.63	2.227	4.299
	17.5232	17.6695	10.8149	8.99838	13.9625			1.551																		0.414	1.81	1.137						2.072	2.228	1.14								7.096	7.459	3.211
	17.6858	17.818	10.8827	9.02533	14.1155			0.827																		3.541	1.784	0.956						2.694	2.072	1.554								5.827	2.227	5.594
	17.9658	18.1088	11.0366	9.08249	14.2299			1.137																		4.963	1.81	1.81						2.513	1.787	0.829								14.943	7.459	4.299
	17.9771	18.3152	11.0625	9.13029	14.2507																					2.068	4.963	2.068						4.585	1.813	0.544								7.096	5.827	5.387
	18.4439	18.5497	11.121	9.15376	14.5587																					6.152	2.688	2.068						2.513	1.787	0.414								9.841	10.877	5.594
	18.6356	18.5952	11.1844	9.17482	14.6368																					2.688	1.551	2.068						3.212	1.347	2.228								7.769	3.781	2.693
	18.6431	18.6141	11.1869	9.20582	14.66																					1.784	1.784	2.068						5.828	3.212	0.958								5.542	6.604	2.512
	18.8063	18.8283	11.2781	9.28834	14.7077																					2.223	2.223	1.784						3.549	2.979	1.14								6.941	8.184	4.04
	19.063	18.9604	11.4161	9.33162	14.7458																					4.963	1.551							1.813	3.212	1.347								6.604	4.972	4.299
	19.1972	19.0793	11.4503	9.333	14.8402																					3.541	1.344							2.228	2.513	0.673								9.919	4.972	6.604
	19.2145	19.2545	11.6297	9.35928	14.8473																					2.507	2.068							2.513	2.513	1.787								14.451	2.072	3.548
	19.3439	19.7803	11.7567	9.37308	14.8769																					1.81	1.784							1.554	0.958	0.544								6.164	3.263	4.584
	19.4532	19.796	11.8573	9.37538	14.9368																					2.223	2.507							2.228	2.072	0.544								11.602	5.827	4.584
	19.9398	20.1986	11.9912	9.41576	14.943																					2.223	1.784							3.549	1.554	1.787								22.842	4.584	6.604
	20.0974	20.2589	12.0583	9.4297	14.9618																					2.068	4.291							2.513	1.787	1.554								13.985	2.901	5.387
	20.1332	20.7634	12.3967	9.47979	15.0568																					2.068	2.895							5.828	1.813	1.787								7.096	7.096	2.072
	20.1802	20.9239	12.4503	9.50086	15.292																					4.575	1.784							3.549	2.228	2.228								15.332	4.584	2.227
	20.35	21.0991	12.4603	9.56066	15.424																					1.551	1.784							4.585	2.694	1.347								6.63	5.594	2.901
	20.6119	21.1423	12.5935	9.60141	15.5706																					4.963	1.81							2.513	2.072	2.228								11.292	9.038	4.299
	20.6926	22.6425	12.6718	9.62287	15.5876																					4.575	1.784							3.782	1.787	2.228								10.877	4.972	2.693
	20.7352	22.841	12.7843	9.72326	15.6225																					3.205	1.551							2.072	1.347	1.347								9.479	5.827	2.693
	20.7397	23.0022	12.8385	9.73124	15.6332																					2.507	2.223							2.513	1.813	1.347								7.096	7.588	3.781
	20.8652	23.0575	12.8388	9.73874	15.7085																					2.223	2.068							3.549	1.787	1.14								6.604	3.911	2.512
	21.049	23.3728	12.8474	9.75388	15.7278																					4.963								2.228	0.958	0.958								8.158	2.512	1.813
	21.1031	23.4533	12.9432	9.76186	15.9809																					7.083								2.228	2.072	0.673								11.292	6.63	5.827
	21.2725	23.6041	12.9892	9.79805	16.0364																					2.895								4.041	0.958	1.813								18.414	7.769	5.594
	21.3255	23.9896	13.115	9.82972	16.1155																					2.895								3.911	2.072	0.958								9.479	14.917	4.04
	21.6509	24.2649	13.1168	9.84323	16.2336																					4.033								3.549	0.881	1.787								7.588	2.693	2.693
	21.8976	24.3342	13.2371	9.86932	16.2985																					5.584								4.3	2.513	1.787								6.164	8.184	2.072
	21.9489	24.4796	13.2858	9.9247	16.48																					4.033								5.595	1.347	1.14								8.495	4.972	3.911
	22.0968	24.6021	13.6202	9.97118	16.5237																					1.551								6.217	1.554	0.544								7.459	13.312	3.911
	22.2235	24.6996		9.97727	16.5531																					3.774								1.14	1.554	0.958								31.648	7.588	3.211
	22.5354	25.0725		9.99271	16.6751																					2.973								1.813	2.513	2.072								10.903	6.604	5.594
	22.7004	25.2317		10.0173	16.8634																					1.784								2.513	1.813	1.787								9.479	5.594	3.548
	22.7699	25.3634		10.0771	16.9653																					2.895									0.829	1.787								9.038	2.486	4.972
	22.8357	25.6633		10.0792	17.0353																					1.784									1.787	0.414								8.495	3.522	4.04
	22.9099	25.8515		10.0927	17.06																					1.784									1.347	1.787								11.24	9.479	2.046
	23.6747	26.1869		10.1074	17.0619																					1.344									0.958	0.544								5.931	2.227	8.184
	23.7693	26.4866		10.2525	17.3118																					1.344									2.072	1.813								7.769	9.945	3.548
	23.8	26.5803		10.258	17.3409																														1.347	1.347								5.827	3.211	5.387
	24.0807	26.7845		10.284	17.3563																														1.787	1.347								10.307	4.299	5.827
	24.2396	26.8204		10.313	17.3705																														1.554	2.072								5.361	3.781	1.813
	24.4832	27.0726		10.3388	17.3778																														1.347	0.544								25.199	7.769	2.072
	25.0444	27.3361		10.348	17.3839																														1.14	0.881								10.307	8.184	4.04
	25.3345	28.1955		10.3519	17.3993																														0.958	1.787								9.479	6.164	5.361
	25.4673	28.3594		10.3819	17.4989																														3.212	2.072								11.292	5.827	2.693
	25.6865	28.4288		10.3938	17.5567																														2.228	1.14								8.184	7.718	4.299
	25.8638	28.737		10.4246	17.5577																														1.347	0.958								6.164	7.096	3.911
	26.2128	28.9304		10.4428	17.6887																														1.347	0.544								7.769	2.901	3.522
	26.5166	30.1236		10.4898	17.8284																														1.554	0.544								6.63	3.211	2.901
	27.6009	30.4808		10.5087	17.8425																														1.787	1.14								7.096	8.909	2.693
	27.6369	30.8315		10.5428	17.8531																														1.347	1.347									3.781	3.211
	27.761	31.7963		10.562	17.9066																														1.554	1.787									6.604	2.227
	28.1796	31.8689		10.5796	17.9874																														2.228	1.787									3.211	1.813
	28.3998	32.5732		10.585	18.1081																														1.347	1.787									8.158	6.112
	28.9007	33.4427		10.6263	18.2305																														1.787	2.072									4.584	2.072
	29.3562	35.4946		10.6697	18.2527																														1.14	1.813									6.164	5.827
	29.4544			10.6702	18.2994																														1.14	1.347									3.211	4.299
	29.4654			10.674	18.3628																														2.046	1.787									7.096	3.211
	29.7278			10.7579	18.4129																														1.14	0.544									7.769	4.584
	30.6252			10.7882	18.4476																														0.829	1.787									6.293	3.781
	30.7698			10.7977	18.4687																														2.513	1.787									3.781	2.512
	30.8897			10.8086	18.4716																														0.881	0.958									9.919	5.827
	30.8913			10.8097	18.5776																														1.554	0.544									2.227	3.626
	31.186			10.8206	18.6291																														3.549	1.813									4.558	2.901
	31.5725			10.8429	18.6542																														0.673	1.787									3.211	4.972
	31.7842			10.8492	18.6677																														1.813	1.813									53.169	5.827
	31.8505			10.917	18.6745																														1.787	1.554									2.227	4.299
	32.1846			10.9413	18.7346																														0.958	1.787									15.332	2.693
	33.9491			10.9585	18.796																														1.347	1.787									3.548	3.781
	34.3564			11.0392	18.9145																														2.694										5.827	2.227
	34.3582			11.0872	18.9959																														1.813										2.693	4.972
	34.451			11.1035	19.0391																														1.787										8.184	2.978
	35.7854			11.1188	19.1627																														1.347										6.604	3.263
	36.085			11.1298	19.2198																														1.554										6.164	3.211
	37.2633			11.153	19.2203																														0.881										3.781	1.554
	37.7632			11.2346	19.3678																														2.694										3.522	3.522
	39.2513			11.2609	19.4492																														2.072										9.945	5.905
	40.2384			11.2752	19.4752																														2.901										9.945	1.554
	46.0224			11.2782	19.4777																														1.787										6.164	4.558
	46.8942			11.2902	19.5312																														1.787										3.781	2.978
	48.8808			11.3128	19.5502																														1.347										5.594	3.548
	50.4343			11.3196	19.5919																														1.347										4.584	5.905
	54.5058			11.336	19.7265																														0.544										6.837	2.072
	60.0493			11.3653	19.73																														0.958										3.911	2.486
				11.4038	19.7377																														2.072										9.945	2.072
				11.4057	19.7924																														0.544										5.361	3.781
				11.4482	19.9282																														1.14										4.972	2.227
				11.4783	19.9352																														2.694										9.479	2.978
				11.4802	19.9848																														3.212										4.584	1.813
				11.4994	20.029																														0.958										4.247	1.787
				11.5628	20.0677																														2.228										4.584	2.693
				11.5817	20.1054																														1.813										3.911	3.781
				11.5927	20.1245																														1.787										4.04	1.813
				11.5937	20.1944																														1.347										11.68	2.227
				11.6018	20.2471																														1.813										2.901	4.558
				11.6439	20.3457																														1.14										2.978	2.512
				11.7017	20.4661																														0.544										7.096	2.512
				11.782	20.5353																														1.347										4.299	3.211
				11.7878	20.5612																														2.901										3.781	2.512
				11.8346	20.5787																														2.513										12.742	4.584
				11.8623	20.6167																														0.829										5.594	2.978
				11.8924	20.6201																														1.813										2.227	4.584
				11.9361	20.7797																														1.347										3.781	3.781
				11.9392	20.83																														0.829										12.664	3.781
				11.9584	20.8659																														0.673										4.584	3.781
				12.0534	20.9286																														0.958										4.584	2.046
				12.0709	20.9754																														1.787										6.63	4.04
				12.0948	21.0786																														1.347										9.038	3.781
				12.0982	21.1041																														3.549										7.096	2.486
				12.141	21.1413																														2.901										4.04	2.512
				12.1491	21.1542																														0.829										9.479	4.299
				12.1577	21.1932																														1.787										3.548	3.781
				12.1686	21.5033																														0.881										2.175	3.211
				12.2036	21.5183																														0.414										4.247	2.072
				12.21	21.5185																														1.347										8.184	4.584
				12.2529	21.5512																														2.513										8.158	3.211
				12.2994	21.5519																														2.228										4.299	2.072
				12.3246	21.5846																														2.072										8.184
				12.3306	21.6525																														1.347										8.184
				12.3633	21.6611																														2.694										4.584
				12.3769	21.7061																														2.228										2.901
				12.4083	21.767																														2.072										2.227
				12.4212	21.8532																														3.549										3.211
				12.4568	21.8578																														2.072										7.588
				12.4884	21.8674																														3.212										2.901
				12.5313	21.8683																														1.347										4.584
				12.5922	21.9581																														1.787										4.299
				12.6078	21.9804																														1.14										3.548
				12.6109	22.0079																														2.072										3.548
				12.642	22.0342																														1.787										8.909
				12.6717	22.0472																														1.14										2.901
				12.7043	22.0557																														0.829										6.63
				12.7134	22.0627																														1.554										8.184
				12.7256	22.1021																														0.958										3.781
				12.7264	22.1745																														0.958										4.04
				12.787	22.244																														1.787										5.594
				12.8081	22.3263																														0.958										3.263
				12.8176	22.3891																														1.787										4.299
				12.8574	22.4208																														2.513										3.211
				12.8705	22.536																														0.958										10.307
				12.9186	22.6174																														1.813										4.04
				12.9473	22.6272																														1.347										6.164
				12.9488	22.6557																														0.544										2.512
				13.0144	22.6639																														0.673										6.164
				13.0216	22.7039																														1.787										4.972
				13.0655	22.7147																														2.072										5.905
				13.1499	22.7977																														1.554										5.594
				13.2089	22.8111																														0.829										4.972
				13.2127	23.0104																														0.881										3.548
				13.2194	23.0481																														0.544										3.211
				13.2635	23.1118																														0.958										3.626
				13.2768	23.1243																														0.958										6.63
				13.3041	23.1539																														1.813										2.227
				13.3347	23.1647																														2.072										2.693
				13.3758	23.2491																														1.787										3.781
				13.4283	23.2641																														1.787										9.22
				13.4508	23.2888																														0.881										2.901
				13.4818	23.3016																														0.958										6.63
				13.4872	23.3078																														2.228										8.184
				13.5378	23.3398																														0.958										1.813
				13.5388	23.3548																														2.072										4.299
				13.5425	23.3609																														0.829										6.164
				13.592	23.3912																														0.958										2.693
				13.5934	23.4782																														1.347										5.594
				13.6055	23.488																														2.228										4.299
				13.6155	23.5101																														0.829										2.227
				13.6265	23.5149																														2.228
				13.6675	23.6136																														1.554
				13.6915	23.6431																														0.673
				13.7006	23.7049																														0.881
				13.7491	23.7646																														1.813
				13.759	23.9151																														0.958
				13.8458	23.9806																														0.311
				13.8602	23.9923																														2.072
				13.862	24.0322																														1.787
				13.8638	24.0926																														0.958
				13.9752	24.13																														0.829
				13.9831	24.1321																														0.544
				14.0269	24.2135																														0.958
				14.0503	24.2336																														0.881
				14.0611	24.277																														0.958
				14.0694	24.2838																														0.544
				14.0768	24.3016																														1.347
				14.0773	24.3433																														0.958
				14.1106	24.3507																														2.694
				14.1443	24.3812																														1.14
				14.2167	24.3847																														0.958
				14.2536	24.4058																														2.228
				14.2536	24.4234																														1.554
				14.2883	24.6003																														0.881
				14.3026	24.6012																														1.554
				14.3349	24.6238																														1.787
				14.3645	24.6926																														1.347
				14.4015	24.7376																														2.694
				14.4807	24.7527																														1.787
				14.4853	24.8999																														0.829
				14.5636	24.9322																														1.813
				14.5694	25.0179																														0.829
				14.578	25.0307																														1.787
				14.5981	25.0672																														1.347
				14.6201	25.0839																														1.554
				14.6321	25.0875																														0.881
				14.681	25.094																														1.347
				14.6893	25.1465																														0.829
				14.8461	25.1711																														1.347
				14.8697	25.1923																														0.829
				14.8795	25.2601																														0.544
				14.9361	25.3272																														1.347
				14.9882	25.3384																														2.072
				14.9967	25.5713																														0.958
				15.0161	25.5845																														0.881
				15.1553	25.6237																														0.958
				15.1575	25.6263																														0.544
				15.1934	25.8108																														0.544
				15.2121	25.8155																														0.544
				15.2266	25.893																														1.787
				15.2608	25.9334																														0.829
				15.2766	25.9532																														0.829
				15.3116	25.9773																														0.958
				15.3447	25.979																														0.544
				15.3518	26.0217																														0.829
				15.3626	26.1045																														1.347
				15.3777	26.113																														1.14
				15.3785	26.1508																														1.347
				15.4992	26.2951																														1.813
				15.5089	26.2983																														1.347
				15.5251	26.3073																														0.958
				15.5373	26.3995																														0.829
				15.5934	26.4301																														0.414
				15.5934	26.442																														0.544
				15.6101	26.4542																														1.787
				15.6365	26.5947																														1.787
				15.85	26.5947																														0.829
				15.8518	26.6141																														1.554
				15.9282	26.6663																														1.787
				16.0304	26.6766																														2.072
				16.0468	26.7315																														2.228
				16.0563	26.845
				16.0874	26.8963
				16.1017	26.9322
				16.1496	26.9634
				16.2123	26.9831
				16.2171	26.9841
				16.2306	27.0014
				16.2456	27.0618
				16.2706	27.0683
				16.3175	27.0729
				16.3204	27.1015
				16.3769	27.1248
				16.4014	27.2486
				16.4964	27.2772
				16.6019	27.3062
				16.634	27.3213
				16.652	27.375
				16.6771	27.4138
				16.6896	27.4383
				16.6984	27.466
				16.7817	27.4865
				16.7861	27.5021
				16.81	27.5225
				16.859	27.5432
				16.9835	27.5457
				17.0045	27.5594
				17.012	27.5858
				17.0325	27.661
				17.0548	27.6985
				17.0594	27.746
				17.1281	27.7835
				17.141	27.8078
				17.1892	27.8532
				17.2577	27.8901
				17.3663	28.0345
				17.4136	28.0387
				17.4318	28.0401
				17.5311	28.0503
				17.589	28.2732
				17.598	28.2757
				17.6352	28.314
				17.6923	28.4268
				17.7488	28.5469
				17.7719	28.587
				17.7894	28.6096
				17.79	28.6206
				17.8302	28.629
				17.8819	28.63
				17.9286	28.648
				17.9597	28.6845
				17.9694	28.6956
				18.0221	28.7878
				18.035	28.7934
				18.0667	28.8912
				18.1287	28.9817
				18.1571	28.9892
				18.3275	28.99
				18.3911	29.0041
				18.4366	29.022
				18.4855	29.2104
				18.5422	29.212
				18.6786	29.2385
				18.6831	29.2697
				18.7219	29.3683
				18.7302	29.401
				18.7548	29.4026
				18.7746	29.464
				18.7971	29.4928
				18.8196	29.5059
				18.8366	29.5169
				18.8732	29.5212
				18.8801	29.606
				18.902	29.6179
				19.0215	29.6254
				19.022	29.6927
				19.0732	29.6955
				19.1036	29.7023
				19.1846	29.7567
				19.1876	29.8062
				19.241	29.8637
				19.2614	29.901
				19.2992	29.9383
				19.3219	29.9425
				19.446	29.99
				19.4872	30.0798
				19.5117	30.084
				19.56	30.1252
				19.586	30.1545
				19.5903	30.1577
				19.6132	30.1907
				19.6538	30.2207
				19.6797	30.3714
				19.8103	30.4294
				19.8384	30.4604
				19.8524	30.5278
				19.8908	30.549
				19.9388	30.6211
				19.9454	30.6399
				20.319	30.6475
				20.3368	30.7203
				20.3974	30.8
				20.4861	30.806
				20.5502	30.889
				20.5581	30.9154
				20.5836	30.923
				20.5874	30.9348
				20.6004	30.9416
				20.6463	30.9612
				20.7312	31.0047
				20.8094	31.0837
				20.8998	31.2542
				20.9092	31.2623
				21.1279	31.2731
				21.1454	31.286
				21.1636	31.3333
				21.1712	31.3862
				21.1813	31.4275
				21.213	31.4953
				21.2223	31.4957
				21.2303	31.5107
				21.3103	31.5345
				21.3544	31.6384
				21.4507	31.668
				21.6519	31.6788
				21.6525	31.6819
				21.6989	31.7009
				21.7128	31.7347
				21.7136	31.7551
				21.7931	31.762
				21.8193	31.7674
				21.9322	31.9535
				21.9332	31.9871
				21.9653	32.0015
				21.9872	32.0268
				22.033	32.0485
				22.0767	32.0575
				22.1508	32.1817
				22.1689	32.2319
				22.2086	32.2431
				22.4415	32.3053
				22.5293	32.3616
				22.5423	32.4225
				22.5505	32.432
				22.6163	32.4907
				22.6193	32.5657
				22.6241	32.5724
				22.7281	32.6271
				22.7773	32.634
				22.7773	32.6465
				22.9504	32.6751
				22.9902	32.7098
				22.9947	32.7144
				23.0155	32.766
				23.0747	32.7838
				23.107	32.7909
				23.1603	32.8759
				23.2386	32.8973
				23.3053	32.9049
				23.3392	32.9295
				23.3564	32.9792
				23.4125	33.0309
				23.6806	33.0446
				23.767	33.0676
				23.7962	33.0779
				23.883	33.1907
				23.9877	33.2698
				24.0452	33.467
				24.1219	33.5884
				24.3063	33.5922
				24.3685	33.709
				24.6355	33.7456
				24.747	33.747
				24.7806	33.7587
				24.8085	33.7667
				24.9376	33.8066
				24.994	33.8897
				25.0005	33.9014
				25.0458	33.9675
				25.0834	34.0052
				25.1915	34.115
				25.2336	34.1207
				25.3259	34.1454
				25.3606	34.1477
				25.4603	34.1795
				25.5164	34.2272
				25.6263	34.2394
				25.6528	34.3052
				25.7098	34.3096
				25.7395	34.3948
				25.9238	34.5348
				25.9494	34.6143
				26.0333	34.7124
				26.0957	34.9443
				26.1396	34.9727
				26.2477	35.0845
				26.3247	35.137
				26.3906	35.203
				26.3906	35.2596
				26.4285	35.2645
				26.5607	35.339
				26.568	35.4676
				26.5969	35.476
				26.6922	35.5092
				26.7031	35.5855
				26.7877	35.6301
				26.8771	35.7227
				26.8963	35.7331
				26.9022	35.7864
				26.9044	35.8353
				27.0905	35.904
				27.1443	35.9475
				27.1631	36.0465
				27.2033	36.132
				27.2365	36.1435
				27.2946	36.2297
				27.3275	36.2363
				27.3472	36.2989
				27.5327	36.313
				27.6344	36.4502
				27.7651	36.4788
				27.9824	36.4858
				28.0211	36.6263
				28.0951	36.7023
				28.2235	36.7215
				28.7834	36.7366
				28.9868	36.7467
				29.1888	36.8233
				29.2258	36.846
				29.2603	36.872
				29.5111	37.036
				29.5294	37.0784
				29.5533	37.1005
				29.7268	37.1497
				30.0017	37.3515
				30.3146	37.3633
				30.3632	37.3639
				30.3897	37.563
				30.5524	37.6684
				30.5631	37.679
				30.7954	37.8066
				30.8431	37.8535
				30.8537	37.8538
				30.9203	38.0253
				31.0377	38.0706
				31.1437	38.0849
				31.1782	38.1432
				31.2456	38.1815
				31.4837	38.3881
				31.6911	38.4761
				31.8422	38.4994
				31.9102	38.5151
				31.9725	38.8142
				31.9742	38.8698
				32.5205	38.8778
				32.5793	39.0551
				32.6799	39.0875
				33.828	39.1351
				33.9135	39.1488
				33.9477	39.429
				33.9756	39.5318
				34.0451	39.5662
				34.5003	39.5741
				34.5164	39.5929
				34.6748	39.5988
				34.679	39.7906
				34.9171	39.8191
				35.069	39.8443
				35.1159	40.093
				35.8662	40.1369
				35.9779	40.2442
				36.2164	40.2665
				36.2245	40.287
				36.2755	40.788
				36.8871	41.0097
				37.0079	41.0175
				37.7089	41.0582
				38.4007	41.1888
				38.6341	41.2378
				38.9273	41.2731
				39.3362	41.3077
				39.434	41.4044
				43.9715	41.7312
					41.8331
					41.9169
					42.1341
					42.3512
					42.3669
					42.5146
					42.617
					42.6207
					42.64
					42.7447
					42.8481
					42.8716
					42.8921
					43.3024
					43.303
					43.3546
					43.9223
					44.2066
					44.4396
					45.0417
					46.187
					46.487
					46.4884
					46.4975
					47.4269
[truncated: 2 more columns]

## Sheet: Supp. Fig. 3
	Supplementary Figure 3A: Distances of droplets from liquid|liquid interface (µm) for Different Times after Contact:					Supplementary Figure 3B: Area of Droplets (µm^2) Measured at Different Times after Contact
	10 s	1 min	6 min	11 min		10 s										1 min										6 min										11 min
	0.343118	1.73941	1.10602	3.67782		0 - 5 µm	6 - 10 µm	10 - 15 µm	15 - 20 µm	20 - 25 µm	25 - 30 µm	30 - 35 µm	35 - 40 µm	40 - 45 µm	45 - 50 µm	0 - 5 µm	6 - 10 µm	10 - 15 µm	15 - 20 µm	20 - 25 µm	25 - 30 µm	30 - 35 µm	35 - 40 µm	40 - 45 µm	45 - 50 µm	0 - 5 µm	6 - 10 µm	10 - 15 µm	15 - 20 µm	20 - 25 µm	25 - 30 µm	30 - 35 µm	35 - 40 µm	40 - 45 µm	45 - 50 µm	0 - 5 µm	6 - 10 µm	10 - 15 µm	15 - 20 µm	20 - 25 µm	25 - 30 µm	30 - 35 µm	35 - 40 µm	40 - 45 µm	45 - 50 µm
	0.781579	1.76301	1.39779	4.00916		0.958										12.666	5.906	2.072								2.978	20.2	7.769	11.239	2.9	2.512	2.046				13.312	28.852	169.485	6.63	15.332	6.63	2.694	7.77	4.973	3.548
	0.909065	1.80611	1.40313	4.11004		0.958										10.309	15.334	4.3								7.096	61.428	18.801	2.227	5.594	4.558	2.227				17.301	15.332	24.035	20.901	8.184	3.212	5.387	4.921	2.512	2.694
	1.09299	1.81943	1.46	4.83512		1.139										11.682	5.906	2.228								4.584	18.801	27.684	2.641	4.299	4.558	2.175				20.253	15.332	13.986	13.312	5.827	4.04	2.512	4.558	4.299	3.212
	1.47017	1.93789	1.82587	4.86626		1.346										9.947	5.802	2.228								3.211	8.158	5.594	3.522	13.156	4.558	2.227				15.824	11.681	96.993	11.603	10.308	7.77	10.308	2.072	5.827	3.212
	1.51187	1.93894	1.86049	5.0359		7.768										9.921	5.388	3.212								3.263	12.741	63.37	11.602	6.604	2.9	2.693				9.479	6.63	7.77	22.895	8.158	5.387	7.096	4.299	3.212	2.227
	1.52909	1.93951	2.03386	5.0478		7.819										10.879	5.595	1.14								5.387	4.299	4.972	9.944	3.548	1.554	3.211					15.177	183.16	8.909	7.77	10.308	6.164	6.164	3.911	2.694
	1.53284	1.94005	2.16074	5.13363		9.425										13.314	6.217	1.787								6.163	10.903	6.604	2.693	3.522	3.781	4.04					22.273	9.945	12.224	9.945	9.945	8.495	5.827	3.212	4.04
	1.54178	2.0378	2.20466	5.13466		5.386										10.879	9.48	1.554								10.903	26.829	140.051	3.91	2.227	5.827	4.04					22.843	254.409	5.361	2.901	7.096	4.299	2.694	3.212	2.227
	1.70676	2.06219	2.56357	5.29502		4.557										21.033	6.605									5.594	26.415	10.359	4.584	7.769	2.072	2.072					15.954	15.332	29.318	20.253	5.387	5.594	2.512	2.486	4.299
	1.72133	2.07993	3.13421	5.7333		8.493										11.604	4.585									14.451	46.796	13.156	4.584	2.9	3.211	4.04					86.996	11.292	7.77	6.63	5.827	8.495	8.495	2.072	2.512
	1.72541	2.10533	3.16494	5.90532		11.237										8.185	2.979									12.664	27.891	5.361	6.163	2.693	2.693	2.9					5.827	9.479	4.973	10.904	2.978	2.694	3.548	2.694	2.072
	1.74001	2.10747	3.19104	6.10508		5.386										9.04	4.585									4.972	20.2	4.558	5.827	5.827	1.787	2.072					11.681	10.904	7.459	15.332	16.576	3.212	3.781	4.299	3.548
	1.77494	2.12747	3.42294	6.74088		9.917										7.097	7.46									7.769	10.877	8.909	5.594	5.827	2.072	4.299					23.62	213.462	17.223	4.973	7.096	3.548	6.63	4.584	3.212
	1.77823	2.17842	3.45527	7.48591		1.761										12.226	5.388									8.909	6.163	6.63	3.522	4.299	2.227	2.9					101.94	12.224	7.459	2.901	3.522	4.04	6.63	2.512	2.694
	1.804	2.1944	3.47049	7.50232		5.541										10.905	7.771									22.841	8.494	5.827	4.299	5.387	2.978	2.227					119.24	13.986	29.111	9.919	5.827	5.594	4.299	3.212	2.694
	1.8832	2.20072	3.55497	7.72595		1.321										13.988	6.605									36.023	94.42	4.584	2.512	4.972	2.072						8.184	11.603	5.801	10.308	2.227	6.164	4.247	2.901	3.781
	1.88577	2.20577	3.66438	7.89512		3.211										14.92	3.523									17.817	83.388	11.291	12.741	8.494	3.211						6.604	14.944	23.62	8.184	8.184	2.978	2.901	3.212
	1.88927	2.21822	3.69097	7.89733		1.139										10.309	13.159									9.944	21.987	73.237	5.361	7.769	3.211						67.442	17.871	9.039	11.603	4.584	7.588	7.588	2.486
	1.93426	2.21843	3.8029	7.9077		2.512										7.46	5.595									7.769	9.426	10.359	7.588	2.512	2.227						183.6	7.459	7.77	5.905	5.594	4.973	2.227	4.558
	1.95303	2.23103	3.82579	7.92518		8.156										14.454	5.595									36.567	14.451	7.769	4.299	8.909	2.9						18.803	14.452	7.77	7.096	4.584	7.588	6.164	2.486
	1.95746	2.23522	3.96746	7.93382		5.36										6.605	7.097									36.825	64.017	10.877	4.299	2.512	2.486						106.498	16.524	8.495	11.292	10.904	5.387	2.512	3.548
	2.03774	2.23935	4.03542	7.93426		5.826										8.548	3.911									4.04	27.244	9.478	4.558	2.978	3.211						4.973	20.253	11.189	11.292	4.584	6.63	4.299	2.694
	2.07391	2.24068	4.15928	8.04861		3.211										4.248	2.072									13.311	9.038	10.307	2.9	6.163	4.04						8.909	13.856	7.096	7.459	2.901	4.584	4.299	2.227
	2.07487	2.27599	4.19353	8.29422		7.353										26.524	13.314									18.801	14.451	21.028	4.972	3.548	4.04						20.901	8.547	15.954	7.77	8.495	4.584	3.212	2.227
	2.0791	2.27722	4.28617	9.16921		10.875										14.402	4.3									34.909	11.291	3.91	2.978	4.558	4.972						168.553	16.576	8.495	10.904	7.096	2.046	3.263	3.781
	2.08218	2.29336	4.43499	9.19434		4.298										13.314	2.228									2.512	11.291	7.769	10.307	5.594	6.163						254.305	18.544	7.77	3.548	4.973	4.558	2.486	3.212
	2.09897	2.30783	4.66029	9.2751		5.903										9.921	7.46									13.156	8.183	8.494	2.693	6.63	2.046							9.039	4.299	9.479	3.781	7.77	4.973	2.227
	2.10688	2.32158	4.75169	9.3566		5.386										13.159	4.3									9.038	6.422	5.905	8.183	5.594	2.227							14.944	11.292	12.224	7.77	5.827	2.072	2.512
	2.12834	2.37136	4.86245	9.68936		6.965										17.873	1.658									5.387	19.475	6.63	3.548	2.9	4.299							5.594	11.292	16.576	10.36	4.299	4.558	3.212
	2.1356	2.38164	5.05817	9.90304		5.619										19.401	6.165									27.244	19.397	3.548	3.781	3.211	4.972							14.944	7.459	9.039	17.223	8.495	3.212	2.227
	2.13716	2.38999	5.08188	10.0673		5.593										11.294	8.781										9.944	4.972	3.548	7.769	2.512								12.224	12.224	6.63	5.594	2.486	3.212
	2.13965	2.44336	5.13263	10.0769		7.716										5.828	4.585										7.769	2.227	2.693	4.04	2.227								26.495	7.77	5.387	6.63	4.584	2.694
	2.14052	2.44472	5.1891	10.2059		4.298										5.828	4.041										11.291	4.972	2.486	3.211	2.693								9.945	4.584	9.479	4.584	4.584	3.626
	2.14098	2.52619	5.26386	10.2363		13.309										10.905	2.694										9.478	6.63	5.361	5.387	2.693								10.308	15.824	4.299	5.387	3.548	6.164
	2.169	2.53135	5.35473	10.623		5.593										7.097	2.487										8.494	14.451	2.9	3.781	2.978								11.292	21.03	5.542	3.522	3.911	2.072
	2.17304	2.55862	5.39843	10.6915		7.819										17.873	7.771										142.019	2.227	3.91	7.588	3.211								22.299	3.781	11.292	6.164	4.299	2.227
	2.22601	2.67856	5.58569	10.7388		8.907										14.454	4.248										63.888	85.797	4.04	4.584	3.211								11.292	6.164	7.77	5.905	4.299	4.299
	2.23918	2.76686	5.83403	10.9396		7.457										12.226	2.513										101.205	17.299	4.584	5.542	2.486								3.911	9.479	4.973	5.387	5.387	2.227
	2.25309	2.77604	5.91451	11.4693		6.188										13.159	6.165										30.092	4.972	4.299	2.693	2.9								11.603	8.158	6.63	2.901	2.176	2.978
	2.26286	2.77981	5.98358	11.477		3.78										12.071	3.911										115.863	9.038	6.604	4.299	2.512								13.312	9.919	2.694	5.594	4.584	3.212
	2.26482	2.88087	6.10281	11.7913		4.039										8.911	8.159										45.579	8.287	2.512	5.905	3.781								9.039	7.588	7.096	10.904	6.164	2.227
	2.28982	2.90489	6.10501	12.0172		4.039										7.097	4.3										13.855	3.781	5.827	7.096	2.227								11.292	10.36	7.459	7.096	5.594	2.486
	2.3045	2.91755	6.11219	12.0609		3.081										16.578	4.922										36.8	8.831	2.227	5.905	2.072								15.332	2.072	10.878	4.04	3.781
	2.32809	2.93546	6.12877	12.2954		4.92										9.04	4.973										17.221	12.223	2.227	6.63	2.227								11.292	11.603	5.594	3.781	3.522
	2.33303	2.9623	6.1527	12.6439		7.094										9.947	7.097										21.546	3.211	7.096	4.972	2.693								8.158	6.164	5.387	3.781	3.212
	2.34842	3.0923	6.16014	12.7638		3.91										7.59	7.771										5.827	6.63	11.602	2.512	2.978								9.479	6.63	7.588	4.299	4.558
	2.36747	3.09748	6.19528	12.9802		6.628										19.401	1.813										27.969	7.096	11.291	2.072	3.211								7.588	10.904	4.299	2.227	2.072
	2.37599	3.24151	6.1976	13.0635		4.971										5.543	5.388										8.909	3.781	7.588	3.211	2.227								7.588	5.594	5.827	3.781
	2.38801	3.24455	6.2023	13.2815		3.91										6.605	2.901										5.594	7.769	9.478	1.787	2.072								8.184	3.212	5.594	7.096
	2.41524	3.28815	6.40069	13.3113		6.162										5.595	5.595										18.957	4.972	3.91	2.693	2.227								16.576	8.909	7.096	4.584
	2.42381	3.31501	6.42467	13.8256		3.211										12.744	3.212										10.229	8.494	4.584	3.211	2.305								7.588	4.973	21.548	4.04
	2.45705	3.3193	6.43824	14.1201		5.826										10.905	4.585										8.494	15.823	2.693	3.548	3.211								13.986	5.905	8.495	5.905
	2.52792	3.3298	6.49871	14.1564		4.246										5.906	5.362										23.618	5.387	7.588	2.693	2.693									6.604	12.224	8.288
	2.55333	3.35227	6.58142	14.2285		3.832										6.631	2.072										13.855	10.903	1.813	3.211	3.211									18.803	3.212	3.781
	2.557	3.39745	6.59647	14.479		8.544										7.46	4.3										4.299	5.387	5.594	3.91	2.9									4.299	3.781	4.973
	2.56932	3.42821	6.8029	14.4863		4.298										35.824	2.228										9.038	7.096	11.602	3.548										6.63	7.77	6.604
	2.56976	3.47071	6.86712	14.4922		5.826										12.226	3.212										4.04	4.972	8.909	2.227										9.945	8.184	2.227
	2.61697	3.57058	6.92425	14.5382		9.036										10.905	2.228										96.984	8.546	2.072	5.361										9.039	4.921	3.212
	2.63847	3.57509	7.06588	14.6376		1.812										35.072	1.554										10.307	5.594	2.9	3.211										4.04	5.905	3.548
	2.66461	3.60625	7.20959	14.6915		2.227										6.631	3.782										7.588	5.827	5.361	2.227										3.212	6.164	3.781
	2.66973	3.62221	7.27061	15.1209		2.071										7.771	2.487										13.984	8.494	9.038	3.211										3.781	4.973	5.594
	2.68227	3.6372	7.27232	15.2424		4.298										8.185	4.973										6.94	8.494	3.781	3.781										14.452	2.978	5.827
	2.69793	3.65429	7.31735	15.3437		5.593										15.179	1.658										145.489	2.227	4.299	1.787										3.781	2.512	2.901
	2.70681	3.74671	7.348	15.3793		2.279										20.204	2.694										10.359	6.163	4.04	3.781										20.901	7.77
	2.74066	3.79276	7.356	15.4955		5.36										4.3	1.813										7.458	4.299	4.558	7.769										8.909	4.04
	2.74066	3.80467	7.39473	15.5653		2.227										5.828	2.228										6.163	11.68	4.04	1.657										3.212	6.63
	2.79242	3.81829	7.64289	15.7661		2.227										5.595	2.694										8.158	2.486	7.096	2.693										4.558	7.77
	2.81705	3.84785	7.6834	15.8508		1.554										16.811	1.554										10.903	3.548	3.781	4.584										6.164	2.694
	2.85424	3.93524	7.68969	15.8723		4.971										24.349	2.694										18.801	7.588	8.494	3.211										9.479	3.548
	2.90974	3.95116	7.8262	16.0626		1.346										13.159	2.901										5.905	5.387	14.451	2.693										8.158	3.548
	2.94084	3.98995		16.1772		3.78										6.165	2.487										3.549	3.548	4.04	4.04										5.387
	3.00594	4.02622		16.1812		3.547										8.911	3.367										3.264	5.827	11.68	4.972
	3.10326	4.02772		16.288		1.787										11.708	3.782										3.212	9.478	3.522	5.827
	3.13166	4.02942		16.3087		2.77										15.827	1.787										6.605	5.594	6.163	4.584
	3.2212	4.05475		16.37		3.78										10.309	3.212										2.901	13.156	3.548	6.215
	3.24285	4.31311		16.4282		2.978										4.973	2.487										1.554	5.827	2.512	3.548
	3.28346	4.39369		17.0881		1.657										11.294	1.787										3.212	4.584	8.909	7.458
	3.30235	4.47243		17.0998		4.298										10.309	2.487										2.228	2.512	2.175	5.361
	3.39078	4.52091		17.2985		3.547										6.165	1.554										10.309	3.548	2.512	4.972
	3.39638	4.52987		17.5011		2.693										13.314	4.585										5.388	3.781	7.096	4.972
	3.48553	4.60266		17.5422		2.045										3.264	7.823											18.413	12.664	2.9
	3.48676	4.66322		17.6254		0.932										4.922	2.901											4.299	5.542	2.693
	3.5067	4.68665		17.7558		2.486										34.218	2.694											7.769	7.096	5.594
	3.53812	4.70653		17.883		2.693										8.289	2.694											13.855	3.548	2.486
	3.6123	4.7941		17.8851		1.554										5.932	2.046											8.158	2.9	3.91
	3.62986	4.80192		17.8934		1.812										4.559	2.072											7.769	8.909	2.486
	3.67428	4.82403		17.9967		3.211										10.361	2.901											5.361	2.693	4.584
	3.79402	4.83106		18.0282		1.554										4.3	6.942											16.781	4.299	2.512
	3.95095	4.83796		18.1572		2.641										7.823	7.097											8.183	3.781	7.096
	4.03386	4.83957		18.2189		2.227										18.313	4.559											5.594	5.827	5.594
	4.03386	4.89329		18.276		2.045										8.185	2.901											3.91	2.9	2.486
		4.91161		18.4143		2.045										8.185	3.782											3.781	4.584	2.9
		4.92572		18.5456												5.828	2.901											7.588	3.548	2.693
		4.96856	7.88212	18.5724												3.549	10.879											12.223	2.227	3.548
		4.97952	7.9853	18.5744												5.595	5.828											3.91	3.211	2.693
		4.97977	8.09172	18.6358												7.097	2.513											6.63	3.91	3.522
		5.04837	8.09387	18.6423												2.694	3.523											9.478	2.641	1.554
		5.07664	8.16503	18.7699													5.362											7.096	3.211	3.781
		5.07896	8.27765	18.9307													4.818											9.944	4.299	1.787
		5.10958	8.28004	19.0306													4.3											3.522	6.94	3.211
		5.18453	8.31024	19.0854													3.212												7.769	5.827
		5.27764	8.49957	19.4014													2.694												7.096
		5.32569	8.54187	19.4211													2.228												2.9
		5.33403	8.64761	19.5482													1.554												3.781
		5.41186	8.66118	19.6381													4.248												2.512
		5.42496	8.73976	19.6539													3.264												7.769
		5.44545	8.76858	19.6787													3.782												4.299
		5.46987	9.06971	19.6999													4.093												2.978
		5.59132	9.11216	19.7617													2.487												3.548
		5.6145	9.25782	19.7785													2.901												4.558
		5.6534	9.27225	19.8523													2.383												2.486
		5.65564	9.32664	19.9729													1.813												4.299
		5.68614	9.5785	20.0168													8.444												5.594
		5.70861	9.71253	20.1557													2.694												5.387
		5.73143	9.74557	20.1875													6.424												8.158
		5.78099	9.78692	20.2715													2.046												2.486
		5.78317	9.79458	20.2861													3.549												7.458
		5.79167	9.79588	20.3051													3.264												4.04
		5.80374	9.8317	20.3961													3.212												3.91
		5.84168	9.85652	20.3988													6.605
		5.89504	9.87656	20.4066													2.901
		5.90017	9.98106	20.428													1.554
		5.94673	10.0838	20.65													3.212
		5.99003	10.0967	20.9148													2.228
		6.0022	10.2688	20.9616													10.309
		6.12856	10.3106	21.126													5.388
		6.1402	10.3201	21.2438
		6.14432	10.3574	21.2837
		6.15826	10.3691	21.3947
		6.22695	10.4508	21.4011
		6.3003	10.4992	21.4297
		6.34326	10.6171	21.6809
		6.39988	10.6816	21.7074
		6.41078	10.6955	21.7373
		6.46595	10.7086	21.7606
		6.53458	10.8017	21.7647
		6.59853	10.8168	21.783
		6.60488	10.8304	21.8311
		6.64692	10.8412	21.9187
		6.68586	10.9142	21.9203
		6.74904	10.9747	21.9318
		6.76907	11.0558	22.0255
		6.79827	11.0807	22.1286
		6.83315	11.2332	22.2125
		6.90172	11.3079	22.286
		6.97218	11.44	22.4243
		7.00456	11.4786	22.5655
		7.09745	11.4982	22.7741
		7.14785	11.6123	22.8011
		7.1806	11.6241	22.8374
		7.19121	11.7706	22.8436
		7.19643	11.8055	23.0141
		7.20192	11.8491	23.0339
		7.21187	11.8597	23.041
		7.31077	11.9252	23.0459
		7.31396	12.0583	23.1269
		7.33437	12.1505	23.2554
		7.38282	12.1985	23.2842
		7.38292	12.2382	23.3191
		7.391	12.3163	23.4989
		7.45243	12.4022	23.5521
		7.46679	12.4322	23.5628
		7.48865	12.5182	23.5792
		7.48947	12.5199	23.6267
		7.50679	12.5593	23.6761
		7.56599	12.5971	23.7573
		7.57462	12.6538	23.8794
		7.61809	12.7183	23.973
		7.62754	12.7413	24.0491
		7.63414	12.8468	24.0575
		7.63473	12.8513	24.1822
		7.65514	12.8623	24.3015
		7.65701	12.9908	24.306
		7.6781	12.9951	24.3129
		7.69988	12.9987	24.3634
		7.72972	13.0567	24.3987
		7.73952	13.1457	24.4028
		7.81699	13.1512	24.443
		7.82107	13.1811	24.4611
		7.91919	13.1985	24.6209
		8.05587	13.2776	24.6671
		8.0563	13.3203	24.7861
		8.105	13.3813	24.9884
		8.13037	13.3813	25.0003
		8.13589	13.3917	25.0436
		8.19962	13.4089	25.1813
		8.20801	13.4336	25.2174
		8.24187	13.4592	25.2843
		8.29567	13.5388	25.3319
		8.30269	13.54	25.3663
		8.31301	13.6519	25.433
		8.34886	13.6947	25.5079
		8.35489	13.7138	26.1372
		8.38047	13.7532	26.1859
		8.42863	13.7757	26.1878
		8.4341	13.7915	26.2363
		8.45688	13.7978	26.3791
		8.51989	13.8269	26.5151
		8.59505	13.8948	26.632
		8.71085	14.0116	26.6397
		8.72122	14.0991	26.6861
		8.73558	14.1851	26.7368
		8.75036	14.2252	26.8238
		8.75137	14.2308	26.9376
		8.7652	14.2937	26.9452
		8.77061	14.2979	26.9621
		8.8664	14.3717	26.975
		8.92788	14.4107	26.988
		8.93052	14.441	27.0647
		9.0711	14.4859	27.0972
		9.12506	14.4867	27.1601
		9.16469	14.5048	27.1875
		9.21325	14.5719	27.243
		9.29687	14.5732	27.2582
		9.43141	14.6477	27.34
		9.43162	14.6884	27.4822
		9.53107	14.703	27.5353
		9.59623	14.7868	27.5686
		9.59816	14.8108	27.6078
		9.70295	14.8463	27.6508
		9.71891	14.9418	27.6806
		9.83747	14.9759	27.8747
		10.1053	15.1495	27.9969
		10.5245	15.2181	28.1421
		10.5858	15.3584	28.1703
		10.6756	15.4187	28.1905
		10.7727	15.4313	28.2287
		11.0803	15.4454	28.2466
		11.3487	15.4596	28.2805
		12.2403	15.4747	28.3578
			15.5614	28.5714
			15.6063	28.6271
			15.615	28.6501
			15.6211	28.6517
			15.6456	28.7476
			15.8016	28.8768
			15.8359	28.8972
			15.8432	29.0377
			15.8664	29.1232
			15.8873	29.1454
			15.8884	29.1511
			15.9641	29.214
			15.9645	29.3125
			15.9719	29.4233
			16.0741	29.4859
			16.1054	29.6148
			16.1283	29.7232
			16.2196	29.7503
			16.2711	29.7524
			16.3011	29.7602
			16.3148	29.9314
			16.355	29.946
			16.3816	29.9903
			16.4275	30.019
			16.4471	30.0369
			16.595	30.0646
			16.6797	30.2579
			16.8164	30.2767
			16.8848	30.2908
			16.9257	30.3075
			16.9367	30.3557
			16.9695	30.4191
			16.9816	30.6013
			17.0633	30.6694
			17.1013	30.737
			17.1723	30.9413
			17.1921	31.0925
			17.2089	31.327
			17.2255	31.3286
			17.2303	31.3948
			17.2727	31.4479
			17.3941	31.5205
			17.4085	31.5323
			17.505	31.5622
			17.599	31.816
			17.6061	31.9777
			17.7158	32.0458
			17.7781	32.278
			17.7811	32.3204
			17.8117	32.3522
			17.8146	32.4367
			17.8196	32.4923
			17.8289	32.5166
			17.8624	32.5835
			17.8775	32.6223
			17.9086	32.6316
			17.9347	32.6388
			18.0136	32.7254
			18.0246	32.8459
			18.1865	32.8561
			18.2035	32.9238
			18.2217	32.9347
			18.2217	32.9974
			18.2379	33.1862
			18.2542	33.218
			18.3096	33.236
			18.3235	33.253
			18.3827	33.3158
			18.3926	33.367
			18.4113	33.4631
			18.4336	33.4806
			18.463	33.6634
			18.5052	33.7823
			18.5375	34.051
			18.6009	34.0738
			18.6414	34.2375
			18.7377	34.3275
			18.8685	34.3448
			18.9159	34.3457
			18.9355	34.3849
			18.9421	34.463
			18.9616	34.4776
			18.9988	34.554
			19.0044	34.7334
			19.0068	34.7337
			19.0149	34.878
			19.0198	35.0401
			19.1032	35.163
			19.1323	35.2726
			19.1421	35.3704
			19.1506	35.3963
			19.3251	35.414
			19.4145	35.459
			19.4303	35.5705
			19.4985	35.759
			19.5461	35.956
			19.5864	36.0718
			19.589	36.1143
			19.5939	36.151
			19.6222	36.202
			19.7106	36.3159
			19.7324	36.4176
			19.7329	36.4902
			19.7436	36.6462
			19.7569	36.7833
			19.7707	36.7903
			19.7784	36.85
			19.8334	36.9614
			19.8887	37.0444
			19.8992	37.1467
			19.9008	37.1843
			20.069	37.2338
			20.0872	37.3947
			20.1262	37.6883
			20.1329	37.7048
			20.1784	37.7952
			20.1976	37.8897
			20.2363	38.1778
			20.3662	38.2271
			20.3978	38.5558
			20.5119	38.7214
			20.5506	38.7376
			20.5911	38.7607
			20.6201	38.9322
			20.6209	39.0461
			20.7236	39.1437
			20.7565	39.2252
			20.7966	39.3461
			20.8393	39.5481
			20.8554	39.6412
			20.9312	39.7016
			21.0231	39.8067
			21.1811	39.8069
			21.1819	40.0588
			21.2603	40.0867
			21.3263	40.0926
			21.3927	40.1104
			21.4212	40.3458
			21.4554	40.5156
			21.5143	40.843
			21.522	41.1951
			21.5404	41.2857
			21.541	41.321
			21.621	41.3356
			21.6704	41.3385
			21.7025	41.3979
			21.7456	41.413
			21.7526	41.4764
			21.8225	41.5367
			21.8231	41.803
			21.8263	41.8924
			21.8524	41.8982
			21.8986	41.9337
			21.9353	41.9955
			21.9442	42.0123
			22.0262	42.0266
			22.1533	42.1258
			22.1621	42.3077
			22.2395	42.3105
			22.2765	42.4981
			22.3571	42.6362
			22.3947	42.658
			22.4658	42.7374
			22.4856	42.7968
			22.51	42.8157
			22.5558	43.2972
			22.5936	43.3954
			22.7022	43.5272
			22.8032	44.0121
			22.8053	44.1425
			22.8582	44.2345
			22.8884	44.4288
			22.8995	44.7808
			22.9681	44.8191
			23.0408	44.8689
			23.2541	45.0052
			23.2702	45.1662
			23.4197	45.35
			23.4442	45.4394
			23.4693	45.6994
			23.5245	46.2164
			23.542	46.3839
			23.5773	46.6792
			23.6398	47.0545
			23.6415	47.0909
			23.6858	47.775
			23.7071	48.0487
			23.715	48.5924
			23.7187	48.9804
			23.7299	49.469
			23.7604	49.7317
			23.7913	50.1607
			23.9251
			23.959
			23.9601
			23.9723
			24.0052
			24.0303
			24.0726
			24.2383
			24.4361
			24.4374
			24.4776
			24.4848
			24.4941
			24.5184
			24.5271
			24.8002
			24.8413
			24.8761
			24.8922
			24.9241
			25.1068
			25.1592
			25.2447
			25.4677
			25.5146
			25.5203
			25.5576
			25.6088
			25.6594
			25.8965
			26.0871
			26.1167
			26.3273
			26.545
			26.5865
			26.6852
			26.6994
			26.7506
			26.8126
			26.9096
			26.9981
			27.0091
			27.021
			27.1513
			27.1739
			27.2184
			27.256
			27.5554
			27.5921
			27.6935
			27.7535
			27.8565
			27.8658
			27.8856
			27.9505
			28.0563
			28.0845
			28.0985
			28.1125
			28.1143
			28.4497
			28.5423
			28.5493
			28.9144
			28.9875
			29.2992
			29.3482
			29.3648
			29.6274
			29.7104
			29.7935
			29.8683
			29.945
			29.9521
			29.9724
			30.0398
			30.0961
			30.2238
			30.3519
			31.1698
			31.4329
			31.9533
			32.6059
			32.7692
			32.794
			32.7999
			33.1455
			33.4393
			33.6416
			33.8621

## Sheet: Supp. Fig. 4
	Diameter (nm)	0:10:00	0:17:27	0:43:51	0:48:13	0:52:36	1:01:21	1:05:48	1:10:19	1:14:50
	0.3	0	0	0	0	0	0	0	0	0
	0.3489	0	0	0	0	0	0	0	0	0
	0.4057	0	0	0	0	0	0	0	0	0
	0.4718	0	0	0	0	0	0	0	0	0
	0.5487	0	0	0	0	0	0	0	0	0
	0.6381	0	0	0	0	0	0	0	0	0
	0.742	0	0	0	0	0	0	0	0	0
	0.8629	0	0	0	0	0	0	0	0	0
	1.003	0	0	0	0	0	0	0	0	0
	1.167	0	0	0	0	0	0	0	0	0
	1.357	0	0	0	0	0	0	0	0	0
	1.578	0	0	0	0	0	0	0	0	0
	1.835	0	0	0	0	0	0	0	0	0
	2.134	0	0	0	0	0	0	0	0	0
	2.482	0	0	0	0	0	0	0	0	0
	2.886	0	0	0	0	0	0	0	0	0
	3.357	0	0	0	0	0	0	0	0	0
	3.903	0	0	0	0	0	0	0	0	0
	4.539	0	0	0	0	0	0	0	0	0
	5.279	0	0	0	0	0	0	0	0	0
	6.139	0	0	0	0	0	0	0	0	0
	7.139	0	0	0	0	0	0	0	0	0
	8.302	0	0	0	0	0	0	0	0	0
	9.655	0	0	0	0	0	0	0	0	0
	11.23	0	0	0	0	0	0	0	0	0
	13.06	0	0	0	0	0	0	0	0	0
	15.18	0	0	0	0	0	0	0	0	0
	17.66	0	0	0	0	0	0	0	0	0
	20.53	0	0	0	0	0	0	0	0	0
	23.88	0	0	0	0	0	0	0	0	0
	27.77	0	0	0	0	0	0	0	0	0
	32.3	0	0	0	0	0	0	0	0	0
	37.56	0	0	0	0	0	0	0	0	0
	43.68	0	0	0	0	0	0	0	0	0
	50.79	0	0	0	0	0	0	0	0	0
	59.07	0	0	0	0	0	0	0	0	0
	68.69	0	0	0	0	0	0	0	0	0
	79.88	0	0	0	0	0	0	0	0	0
	92.89	0	0	0	0	0	0	0	0	0
	108	0	0	0	0	0	0	0	0	0
	125.6	0	0	0	0	0	0	0	0	0
	146.1	0	0	0	0	0	0	0	0	0
	169.9	0	0	0	0	0	0	0	0	0
	197.6	0	0	0	0	0	0	0	0	0
	229.8	0	0	0	0	0	0	0	0	0
	267.2	0	0	0	0	0	0	0	0	0
	310.7	0	0	0	0	0	0	0	0	0
	361.3	0	0	0	0	0	0	0	0	0
	420.2	0	0	0	0	0	0	0	0	0
	488.7	0	0	0	0	0	0	0	0	0
	568.3	0	0	0	0	0	0	0	0	0
	660.9	0	0	0	0	0	0	0	0	3.102
	768.5	0	0	0	0	0	2.456	0	47.34	66.23
	893.8	0	0	0	27.8	0	64.78	68.43	52.66	30.67
	1039	0	0	17.7	71.85	43.82	32.76	31.57	0	0
	1209	22.56	24.7	54.64	0.3502	53.03	0	0	0	0
	1406	50.07	48.37	27.66	0	3.15	0	0	0	0
	1635	27.37	26.93	0	0	0	0	0	0	0
	1901	0	0	0	0	0	0	0	0	0
	2211	0	0	0	0	0	0	0	0	0
	2571	0	0	0	0	0	0	0	0	0
	2990	0	0	0	0	0	0	0	0	0
	3477	0	0	0	0	0	0	0	0	0
	4043	0	0	0	0	0	0	0	0	0
	4702	0	0	0	0	0	0	0	0	0
	5468	0	0	0	0	0	0	0	0	0
	6358	0	0	0	0	0	0	0	0	0
	7394	0	0	0	0	0	0	0	0	0
	8599	0	0	0	0	0	0	0	0	0
	10000	0	0	0	0	0	0	0	0	0

## Sheet: Supp. Fig. 6
	Diameter (nm)	Sample 1	Sample 2	Sample 3	Sample 4
	0.3	0	0	0	0
	0.3489	0	0	0	0
	0.4057	0	0	0	0
	0.4718	0	0	0	0
	0.5487	0	0	0	0
	0.6381	0	0	0	0
	0.742	0	0	0	0
	0.8629	0	0	0	0
	1.003	0	0	0	0
	1.167	0	0	0	0
	1.357	0	0	0	0
	1.578	0	0	0	0
	1.835	0	0	0	0
	2.134	0	0	0	0
	2.482	0	0	0	0
	2.886	0	0	0	0
	3.357	0	0	0	0
	3.903	0	0	0	0
	4.539	0	0	0	0
	5.279	0	0	0	0
	6.139	0	0	0	0
	7.139	0	0	0	0
	8.302	0	0	0	0
	9.655	0	0	0	0
	11.23	0	0	0	0
	13.06	0	0	0	0
	15.18	0	0	0	0
	17.66	0	0	0	0
	20.53	0	0	0	0
	23.88	0	0	0	0
	27.77	0	0	0	0
	32.3	0	0	0	0
	37.56	0	0	0	0
	43.68	0	0	0	0
	50.79	0	0	0	0
	59.07	0	0	0	0
	68.69	0	0	0	0
	79.88	0	0	0	0
	92.89	0	0	0	0
	108	0	0	0	0
	125.6	0	0	0	0
	146.1	0	0	0	0
	169.9	0	0	0	0
	197.6	0	0	0	0
	229.8	0	0	0	0
	267.2	0	0	0	0
	310.7	0	0	0	0
	361.3	0	0	0	0
	420.2	0	0	0	0
	488.7	0	0	0	0
	568.3	0	0	0	0
	660.9	0	0	0	0
	768.5	0	0	0	0
	893.8	10.82	0.4803	0	0
	1039	24.36	11.12	0.8827	20.69
	1209	29.84	23.59	13.41	36.79
	1406	23.57	28.5	26.81	31.03
	1635	10.65	22.94	30.03	11.49
	1901	0.7604	11.39	21.16	0
	2211	0	1.975	7.703	0
	2571	0	0	0	0
	2990	0	0	0	0
	3477	0	0	0	0
	4043	0	0	0	0
	4702	0	0	0	0
	5468	0	0	0	0
	6358	0	0	0	0
	7394	0	0	0	0
	8599	0	0	0	0
	10000	0	0	0	0

## Sheet: Supp. Fig. 12
	Standard Solution Measurements:
	Conc. (mM)	Abs @ 295 nm
	0	0.005
	0.0125	0.259274
	0.025	0.371431
	0.05	0.568877
	0.125	1.12153
	0.2	1.84727
	Post-Partitioning Experiment:
		Abs @ 295 nm
	Trial 1	0.473006
	Trial 2	0.485423
	Trial 3	0.474308
	Trial 4	0.508856

## Sheet: Supp. Fig. 13
	Before Partitioning:			After Partitioning:
	Potential/V	Current/A		Potential/V	Current/A
	0.65	7.226e-06		0.65	-5.147e-05
	0.649	9.724e-06		0.649	-3.303e-05
	0.648	1.34e-05		0.648	-3.886e-05
	0.647	1.645e-05		0.647	-3.104e-05
	0.646	1.172e-05		0.646	-3.124e-05
	0.645	2.004e-05		0.645	-3.338e-05
	0.644	2.03e-05		0.644	-2.438e-05
	0.643	2.2e-05		0.643	-3.155e-05
	0.642	3.309e-05		0.642	-2.399e-05
	0.641	2.358e-05		0.641	-2.536e-05
	0.64	2.245e-05		0.64	-2.829e-05
	0.639	2.151e-05		0.639	-1.99e-05
	0.638	1.955e-05		0.638	-2.656e-05
	0.637	2.413e-05		0.637	-1.976e-05
	0.636	1.956e-05		0.636	-1.944e-05
	0.635	3.026e-05		0.635	-2.133e-05
	0.634	2.512e-05		0.634	-1.439e-05
	0.633	2.248e-05		0.633	-2.314e-05
	0.632	2.982e-05		0.632	-1.6e-05
	0.631	2.789e-05		0.631	-1.581e-05
	0.63	3.075e-05		0.63	-1.834e-05
	0.629	3.637e-05		0.629	-1.017e-05
	0.628	3.906e-05		0.628	-1.813e-05
	0.627	4.542e-05		0.627	-1.235e-05
	0.626	3.629e-05		0.626	-1.136e-05
	0.625	4.067e-05		0.625	-1.391e-05
	0.624	3.29e-05		0.624	-6.181e-06
	0.623	2.535e-05		0.623	-1.392e-05
	0.622	2.844e-05		0.622	-7.126e-06
	0.621	3.278e-05		0.621	-7.421e-06
	0.62	3.477e-05		0.62	-1.091e-05
	0.619	2.589e-05		0.619	-2.827e-06
	0.618	2.579e-05		0.618	-1.002e-05
	0.617	2.962e-05		0.617	-2.217e-06
	0.616	3.04e-05		0.616	-3.161e-06
	0.615	3.162e-05		0.615	-5.001e-06
	0.614	3.087e-05		0.614	1.383e-06
	0.613	3.402e-05		0.613	-7.126e-06
	0.612	4.017e-05		0.612	9.797e-07
	0.611	3.575e-05		0.611	7.24e-07
	0.61	4.925e-05		0.61	-2.473e-06
	0.609	4.745e-05		0.609	5.131e-06
	0.608	3.988e-05		0.608	-1.843e-06
	0.607	4.281e-05		0.607	5.898e-06
	0.606	3.676e-05		0.606	4.58e-06
	0.605	4.502e-05		0.605	9.699e-07
	0.604	4.368e-05		0.604	9.174e-06
	0.603	4.239e-05		0.603	1.727e-06
	0.602	4.883e-05		0.602	9.754e-06
	0.601	3.804e-05		0.601	8.721e-06
	0.6	4.269e-05		0.6	5.052e-06
	0.599	4.781e-05		0.599	1.37e-05
	0.598	4.769e-05		0.598	5.573e-06
	0.597	5.11e-05		0.597	1.251e-05
	0.596	4.771e-05		0.596	1.258e-05
	0.595	5.259e-05		0.595	1.084e-05
	0.594	4.893e-05		0.594	1.845e-05
	0.593	4.712e-05		0.593	9.203e-06
	0.592	5.409e-05		0.592	1.687e-05
	0.591	5.226e-05		0.591	1.526e-05
	0.59	5.62e-05		0.59	1.256e-05
	0.589	5.37e-05		0.589	2.208e-05
	0.588	5.472e-05		0.588	1.447e-05
	0.587	5.793e-05		0.587	2.141e-05
	0.586	5.097e-05		0.586	1.968e-05
	0.585	5.851e-05		0.585	1.653e-05
	0.584	6.109e-05		0.584	2.549e-05
	0.583	5.893e-05		0.583	1.766e-05
	0.582	6.155e-05		0.582	2.569e-05
	0.581	5.766e-05		0.581	2.529e-05
	0.58	6.405e-05		0.58	2.153e-05
	0.579	5.988e-05		0.579	2.845e-05
	0.578	6.093e-05		0.578	2.136e-05
	0.577	7.06e-05		0.577	2.851e-05
	0.576	6.204e-05		0.576	2.777e-05
	0.575	6.409e-05		0.575	2.56e-05
	0.574	6.638e-05		0.574	3.432e-05
	0.573	6.677e-05		0.573	2.611e-05
	0.572	7.03e-05		0.572	3.267e-05
	0.571	6.564e-05		0.571	3.082e-05
	0.57	7.216e-05		0.57	2.872e-05
	0.569	6.964e-05		0.569	3.84e-05
	0.568	6.731e-05		0.568	3.015e-05
	0.567	7.47e-05		0.567	3.69e-05
	0.566	7.118e-05		0.566	3.553e-05
	0.565	7.446e-05		0.565	3.256e-05
	0.564	7.565e-05		0.564	4.079e-05
	0.563	7.341e-05		0.563	3.443e-05
	0.562	7.792e-05		0.562	4.158e-05
	0.561	7.409e-05		0.561	4.033e-05
	0.56	7.98e-05		0.56	3.657e-05
	0.559	7.848e-05		0.559	4.423e-05
	0.558	7.719e-05		0.558	3.773e-05
	0.557	8.433e-05		0.557	4.555e-05
	0.556	7.727e-05		0.556	4.418e-05
	0.555	8.215e-05		0.555	4.158e-05
	0.554	8.381e-05		0.554	4.999e-05
	0.553	8.226e-05		0.553	4.194e-05
	0.552	8.548e-05		0.552	4.831e-05
	0.551	8.272e-05		0.551	4.728e-05
	0.55	8.756e-05		0.55	4.458e-05
	0.549	8.649e-05		0.549	5.378e-05
	0.548	8.389e-05		0.548	4.629e-05
	0.547	9.25e-05		0.547	5.37e-05
	0.546	8.771e-05		0.546	5.162e-05
	0.545	9.146e-05		0.545	4.858e-05
	0.544	9.084e-05		0.544	5.742e-05
	0.543	8.973e-05		0.543	5.131e-05
	0.542	9.442e-05		0.542	5.79e-05
	0.541	9.155e-05		0.541	5.468e-05
	0.54	9.669e-05		0.54	5.23e-05
	0.539	9.499e-05		0.539	6.097e-05
	0.538	9.376e-05		0.538	5.316e-05
	0.537	9.997e-05		0.537	6.089e-05
	0.536	9.367e-05		0.536	5.996e-05
	0.535	9.893e-05		0.535	5.772e-05
	0.534	0.0001016		0.534	6.587e-05
	0.533	9.844e-05		0.533	5.834e-05
	0.532	0.0001024		0.532	6.394e-05
	0.531	0.0001014		0.531	6.262e-05
	0.53	0.0001044		0.53	6.11e-05
	0.529	0.000102		0.529	6.925e-05
	0.528	0.0001023		0.528	6.217e-05
	0.527	0.0001095		0.527	6.816e-05
	0.526	0.000102		0.526	6.699e-05
	0.525	0.0001079		0.525	6.449e-05
	0.524	0.0001098		0.524	7.267e-05
	0.523	0.0001057		0.523	6.515e-05
	0.522	0.0001102		0.522	7.254e-05
	0.521	0.0001091		0.521	7.132e-05
	0.52	0.0001137		0.52	6.875e-05
	0.519	0.0001117		0.519	7.756e-05
	0.518	0.0001108		0.518	6.727e-05
	0.517	0.0001171		0.517	7.573e-05
	0.516	0.00011		0.516	7.479e-05
	0.515	0.0001158		0.515	7.348e-05
	0.514	0.0001179		0.514	7.988e-05
	0.513	0.000115		0.513	7.194e-05
	0.512	0.0001201		0.512	7.996e-05
	0.511	0.0001176		0.511	7.82e-05
	0.51	0.0001204		0.51	7.602e-05
	0.509	0.0001193		0.509	8.503e-05
	0.508	0.0001194		0.508	7.716e-05
	0.507	0.0001255		0.507	8.26e-05
	0.506	0.0001187		0.506	8.176e-05
	0.505	0.0001239		0.505	7.919e-05
	0.504	0.0001248		0.504	8.741e-05
	0.503	0.000122		0.503	7.985e-05
	0.502	0.0001277		0.502	8.777e-05
	0.501	0.0001245		0.501	8.563e-05
	0.5	0.0001279		0.5	8.284e-05
	0.499	0.0001278		0.499	9.177e-05
	0.498	0.0001267		0.498	8.382e-05
	0.497	0.0001327		0.497	9.127e-05
	0.496	0.0001268		0.496	8.994e-05
	0.495	0.0001322		0.495	8.653e-05
	0.494	0.0001329		0.494	9.425e-05
	0.493	0.0001299		0.493	8.643e-05
	0.492	0.0001358		0.492	9.318e-05
	0.491	0.0001324		0.491	9.153e-05
	0.49	0.0001355		0.49	9.047e-05
	0.489	0.0001359		0.489	0.0001001
	0.488	0.0001354		0.488	9.083e-05
	0.487	0.0001404		0.487	9.762e-05
	0.486	0.0001337		0.486	9.576e-05
	0.485	0.0001406		0.485	9.493e-05
	0.484	0.0001405		0.484	0.0001019
	0.483	0.0001366		0.483	9.388e-05
	0.482	0.0001435		0.482	0.0001018
	0.481	0.0001409		0.481	0.0001003
	0.48	0.0001433		0.48	9.744e-05
	0.479	0.0001434		0.479	0.0001065
	0.478	0.0001424		0.478	9.884e-05
	0.477	0.0001481		0.477	0.000105
	0.476	0.0001417		0.476	0.0001033
	0.475	0.0001488		0.475	0.0001018
	0.474	0.0001482		0.474	0.0001095
	0.473	0.0001444		0.473	0.0001005
	0.472	0.0001512		0.472	0.0001085
	0.471	0.0001476		0.471	0.0001077
	0.47	0.0001511		0.47	0.0001047
	0.469	0.0001514		0.469	0.0001134
	0.468	0.0001499		0.468	0.0001054
	0.467	0.0001564		0.467	0.0001143
	0.466	0.0001508		0.466	0.000112
	0.465	0.0001547		0.465	0.0001089
	0.464	0.0001572		0.464	0.0001164
	0.463	0.0001538		0.463	0.000108
	0.462	0.0001597		0.462	0.0001159
	0.461	0.0001557		0.461	0.0001154
	0.46	0.0001589		0.46	0.0001137
	0.459	0.0001604		0.459	0.0001207
	0.458	0.000158		0.458	0.0001138
	0.457	0.0001651		0.457	0.0001203
	0.456	0.0001598		0.456	0.0001177
	0.455	0.0001632		0.455	0.0001165
	0.454	0.0001655		0.454	0.000125
	0.453	0.0001625		0.453	0.0001171
	0.452	0.0001665		0.452	0.000125
	0.451	0.0001647		0.451	0.0001229
	0.45	0.0001686		0.45	0.0001199
	0.449	0.0001683		0.449	0.0001294
	0.448	0.0001663		0.448	0.0001219
	0.447	0.0001736		0.447	0.0001289
	0.446	0.0001683		0.446	0.0001268
	0.445	0.0001713		0.445	0.0001265
	0.444	0.0001747		0.444	0.0001329
	0.443	0.0001728		0.443	0.0001246
	0.442	0.0001763		0.442	0.0001332
	0.441	0.0001735		0.441	0.0001324
	0.44	0.0001777		0.44	0.0001315
	0.439	0.0001783		0.439	0.0001392
	0.438	0.000177		0.438	0.0001304
	0.437	0.0001844		0.437	0.0001371
	0.436	0.0001792		0.436	0.0001355
	0.435	0.000184		0.435	0.0001355
	0.434	0.0001839		0.434	0.0001438
	0.433	0.0001816		0.433	0.0001357
	0.432	0.0001879		0.432	0.0001442
	0.431	0.0001855		0.431	0.0001424
	0.43	0.0001885		0.43	0.000139
	0.429	0.0001904		0.429	0.0001488
	0.428	0.0001895		0.428	0.0001426
	0.427	0.0001957		0.427	0.0001495
	0.426	0.0001907		0.426	0.0001481
	0.425	0.0001971		0.425	0.0001467
	0.424	0.0001997		0.424	0.0001549
	0.423	0.0001945		0.423	0.0001469
	0.422	0.0002015		0.422	0.0001562
	0.421	0.0001998		0.421	0.000156
	0.42	0.0002029		0.42	0.0001554
	0.419	0.0002045		0.419	0.0001625
	0.418	0.0002047		0.418	0.0001547
	0.417	0.0002119		0.417	0.0001632
	0.416	0.0002061		0.416	0.0001622
	0.415	0.0002116		0.415	0.0001623
	0.414	0.0002154		0.414	0.0001703
	0.413	0.000213		0.413	0.0001635
	0.412	0.0002187		0.412	0.0001726
	0.411	0.0002183		0.411	0.0001709
	0.41	0.0002233		0.41	0.0001705
	0.409	0.0002232		0.409	0.0001809
	0.408	0.0002235		0.408	0.0001738
	0.407	0.0002328		0.407	0.0001836
	0.406	0.000228		0.406	0.0001822
	0.405	0.0002338		0.405	0.0001805
	0.404	0.0002379		0.404	0.0001893
	0.403	0.0002357		0.403	0.0001835
	0.402	0.0002421		0.402	0.0001956
	0.401	0.0002426		0.401	0.000195
	0.4	0.0002487		0.4	0.0001935
	0.399	0.0002491		0.399	0.0002044
	0.398	0.0002501		0.398	0.0001967
	0.397	0.0002605		0.397	0.0002067
	0.396	0.0002557		0.396	0.0002073
	0.395	0.0002619		0.395	0.0002093
	0.394	0.0002694		0.394	0.0002194
	0.393	0.0002675		0.393	0.0002128
	0.392	0.0002749		0.392	0.0002246
	0.391	0.0002769		0.391	0.000225
	0.39	0.0002838		0.39	0.0002258
	0.389	0.0002868		0.389	0.0002372
	0.388	0.0002879		0.388	0.000232
	0.387	0.0003002		0.387	0.0002422
	0.386	0.0002977		0.386	0.0002422
	0.385	0.0003047		0.385	0.0002454
	0.384	0.0003122		0.384	0.0002562
	0.383	0.0003129		0.383	0.0002544
	0.382	0.0003217		0.382	0.0002662
	0.381	0.0003251		0.381	0.000268
	0.38	0.0003333		0.38	0.0002713
	0.379	0.0003395		0.379	0.0002827
	0.378	0.0003429		0.378	0.0002806
	0.377	0.0003552		0.377	0.0002921
	0.376	0.0003562		0.376	0.0002969
	0.375	0.0003661		0.375	0.0003018
	0.374	0.0003744		0.374	0.0003129
	0.373	0.000379		0.373	0.0003123
	0.372	0.0003907		0.372	0.0003265
	0.371	0.0003959		0.371	0.0003316
	0.37	0.0004057		0.37	0.0003362
	0.369	0.0004155		0.369	0.0003501
	0.368	0.0004212		0.368	0.0003506
	0.367	0.0004374		0.367	0.0003662
	0.366	0.0004416		0.366	0.000371
	0.365	0.0004543		0.365	0.0003804
	0.364	0.0004672		0.364	0.0003958
	0.363	0.0004747		0.363	0.0003954
	0.362	0.000491		0.362	0.0004146
	0.361	0.0004991		0.361	0.0004223
	0.36	0.0005125		0.36	0.0004316
	0.359	0.0005268		0.359	0.0004499
	0.358	0.0005355		0.358	0.0004536
	0.357	0.0005542		0.357	0.0004736
	0.356	0.0005663		0.356	0.000483
	0.355	0.0005824		0.355	0.000495
	0.354	0.0005988		0.354	0.0005132
	0.353	0.0006102		0.353	0.0005215
	0.352	0.0006336		0.352	0.0005444
	0.351	0.0006454		0.351	0.000556
	0.35	0.0006643		0.35	0.000568
	0.349	0.0006861		0.349	0.0005911
	0.348	0.0007023		0.348	0.0006022
	0.347	0.0007259		0.347	0.0006274
	0.346	0.0007428		0.346	0.0006418
	0.345	0.0007688		0.345	0.0006598
	0.344	0.0007899		0.344	0.0006875
	0.343	0.0008087		0.343	0.0006972
	0.342	0.0008404		0.342	0.0007265
	0.341	0.0008609		0.341	0.0007456
	0.34	0.0008863		0.34	0.0007675
	0.339	0.0009164		0.339	0.0007997
	0.338	0.0009403		0.338	0.0008151
	0.337	0.0009739		0.337	0.0008482
	0.336	0.001002		0.336	0.0008704
	0.335	0.001034		0.335	0.0008961
	0.334	0.001065		0.334	0.0009324
	0.333	0.001094		0.333	0.0009545
	0.332	0.001135		0.332	0.0009915
	0.331	0.001167		0.331	0.001023
	0.33	0.001205		0.33	0.001054
	0.329	0.001245		0.329	0.001092
	0.328	0.001279		0.328	0.00112
	0.327	0.001325		0.327	0.001164
	0.326	0.001364		0.326	0.001198
	0.325	0.001408		0.325	0.001235
	0.324	0.001455		0.324	0.001285
	0.323	0.001498		0.323	0.001315
	0.322	0.00155		0.322	0.001369
	0.321	0.0016		0.321	0.001413
	0.32	0.001653		0.32	0.001455
	0.319	0.001704		0.319	0.001513
	0.318	0.001756		0.318	0.00155
	0.317	0.00182		0.317	0.001609
	0.316	0.001875		0.316	0.001663
	0.315	0.001935		0.315	0.001717
	0.314	0.002001		0.314	0.001778
	0.313	0.002061		0.313	0.001825
	0.312	0.002133		0.312	0.001892
	0.311	0.002203		0.311	0.001956
	0.31	0.002276		0.31	0.002016
	0.309	0.002348		0.309	0.002088
	0.308	0.002423		0.308	0.002154
	0.307	0.002504		0.307	0.002232
	0.306	0.002581		0.306	0.002301
	0.305	0.002662		0.305	0.002374
	0.304	0.00275		0.304	0.002457
	0.303	0.002834		0.303	0.00253
	0.302	0.002926		0.302	0.002615
	0.301	0.003014		0.301	0.002696
	0.3	0.003115		0.3	0.002786
	0.299	0.00321		0.299	0.002881
	0.298	0.003305		0.298	0.002961
	0.297	0.003416		0.297	0.003062
	0.296	0.003516		0.296	0.003156
	0.295	0.003627		0.295	0.003254
	0.294	0.003743		0.294	0.003363
	0.293	0.003849		0.293	0.003454
	0.292	0.003967		0.292	0.00357
	0.291	0.004082		0.291	0.003678
	0.29	0.004208		0.29	0.003783
	0.289	0.004327		0.289	0.003904
	0.288	0.004454		0.288	0.004015
	0.287	0.004592		0.287	0.004143
	0.286	0.004715		0.286	0.00426
	0.285	0.004856		0.285	0.004381
	0.284	0.00499		0.284	0.004516
	0.283	0.005123		0.283	0.004639
	0.282	0.00527		0.282	0.004784
	0.281	0.005418		0.281	0.004909
	0.28	0.005566		0.28	0.00505
	0.279	0.005719		0.279	0.005188
	0.278	0.005868		0.278	0.005322
	0.277	0.00603		0.277	0.005479
	0.276	0.006177		0.276	0.005627
	0.275	0.006337		0.275	0.005775
	0.274	0.006501		0.274	0.005931
	0.273	0.006665		0.273	0.006073
	0.272	0.00683		0.272	0.006237
	0.271	0.006999		0.271	0.006389
	0.27	0.007164		0.27	0.006543
	0.269	0.007338		0.269	0.006715
	0.268	0.007507		0.268	0.006869
	0.267	0.007689		0.267	0.007046
	0.266	0.007864		0.266	0.007202
	0.265	0.008041		0.265	0.007369
	0.264	0.008224		0.264	0.007545
	0.263	0.008392		0.263	0.00771
	0.262	0.008583		0.262	0.007883
	0.261	0.008754		0.261	0.008045
	0.26	0.00893		0.26	0.008218
	0.259	0.009116		0.259	0.008397
	0.258	0.009292		0.258	0.008574
	0.257	0.009485		0.257	0.008749
	0.256	0.009674		0.256	0.00892
	0.255	0.009848		0.255	0.009098
	0.254	0.01004		0.254	0.009273
	0.253	0.01021		0.253	0.009445
	0.252	0.01039		0.252	0.00962
	0.251	0.01057		0.251	0.009795
	0.25	0.01075		0.25	0.009963
	0.249	0.01093		0.249	0.01015
	0.248	0.01112		0.248	0.0103
	0.247	0.01129		0.247	0.01048
	0.246	0.01147		0.246	0.01065
	0.245	0.01164		0.245	0.01082
	0.244	0.01181		0.244	0.011
	0.243	0.01198		0.243	0.01116
	0.242	0.01215		0.242	0.01133
	0.241	0.01232		0.241	0.01148
	0.24	0.01248		0.24	0.01165
	0.239	0.01264		0.239	0.01181
	0.238	0.01281		0.238	0.01196
	0.237	0.01298		0.237	0.01213
	0.236	0.01312		0.236	0.01227
	0.235	0.01328		0.235	0.01242
	0.234	0.01343		0.234	0.01258
	0.233	0.01357		0.233	0.01272
	0.232	0.01373		0.232	0.01287
	0.231	0.01388		0.231	0.01301
	0.23	0.01402		0.23	0.01315
	0.229	0.01416		0.229	0.01329
	0.228	0.01428		0.228	0.01341
	0.227	0.01443		0.227	0.01356
	0.226	0.01455		0.226	0.01368
	0.225	0.01469		0.225	0.0138
	0.224	0.01482		0.224	0.01394
	0.223	0.01493		0.223	0.01405
	0.222	0.01506		0.222	0.01417
	0.221	0.01516		0.221	0.01429
	0.22	0.01528		0.22	0.0144
	0.219	0.0154		0.219	0.01451
	0.218	0.0155		0.218	0.01461
	0.217	0.01561		0.217	0.01473
	0.216	0.01571		0.216	0.01483
	0.215	0.0158		0.215	0.01492
	0.214	0.0159		0.214	0.01503
	0.213	0.01599		0.213	0.01511
	0.212	0.01609		0.212	0.01522
	0.211	0.01618		0.211	0.0153
	0.21	0.01626		0.21	0.01539
	0.209	0.01635		0.209	0.01548
	0.208	0.01642		0.208	0.01555
	0.207	0.01651		0.207	0.01564
	0.206	0.01658		0.206	0.0157
	0.205	0.01666		0.205	0.01578
	0.204	0.01673		0.204	0.01586
	0.203	0.0168		0.203	0.01592
	0.202	0.01687		0.202	0.016
	0.201	0.01693		0.201	0.01607
	0.2	0.01699		0.2	0.01612
	0.199	0.01705		0.199	0.01619
	0.198	0.01711		0.198	0.01625
	0.197	0.01717		0.197	0.01631
	0.196	0.01722		0.196	0.01636
	0.195	0.01727		0.195	0.01641
	0.194	0.01732		0.194	0.01647
	0.193	0.01737		0.193	0.01651
	0.192	0.01742		0.192	0.01657
	0.191	0.01746		0.191	0.01661
	0.19	0.01751		0.19	0.01666
	0.189	0.01755		0.189	0.0167
	0.188	0.01758		0.188	0.01673
	0.187	0.01763		0.187	0.01678
	0.186	0.01766		0.186	0.01682
	0.185	0.0177		0.185	0.01686
	0.184	0.01774		0.184	0.0169
	0.183	0.01777		0.183	0.01692
	0.182	0.0178		0.182	0.01696
	0.181	0.01783		0.181	0.01699
	0.18	0.01786		0.18	0.01702
	0.179	0.01789		0.179	0.01706
	0.178	0.01791		0.178	0.01708
	0.177	0.01794		0.177	0.01712
	0.176	0.01797		0.176	0.01713
	0.175	0.01798		0.175	0.01716
	0.174	0.01802		0.174	0.0172
	0.173	0.01803		0.173	0.01721
	0.172	0.01805		0.172	0.01723
	0.171	0.01807		0.171	0.01724
	0.17	0.01809		0.17	0.01726
	0.169	0.01811		0.169	0.01729
	0.168	0.01812		0.168	0.01731
	0.167	0.01814		0.167	0.01733
	0.166	0.01816		0.166	0.01735
	0.165	0.01817		0.165	0.01737
	0.164	0.01819		0.164	0.01739
	0.163	0.0182		0.163	0.0174
	0.162	0.01822		0.162	0.01742
	0.161	0.01822		0.161	0.01743
	0.16	0.01823		0.16	0.01744
	0.159	0.01825		0.159	0.01747
	0.158	0.01826		0.158	0.01747
	0.157	0.01828		0.157	0.01749
	0.156	0.01828		0.156	0.0175
	0.155	0.01829		0.155	0.01751
	0.154	0.0183		0.154	0.01753
	0.153	0.0183		0.153	0.01753
	0.152	0.01832		0.152	0.01754
	0.151	0.01833		0.151	0.01755
	0.15	0.01833		0.15	0.01756
	0.149	0.01835		0.149	0.01757
	0.148	0.01834		0.148	0.01758
	0.147	0.01835		0.147	0.0176
	0.146	0.01835		0.146	0.0176
	0.145	0.01836		0.145	0.01761
	0.144	0.01837		0.144	0.01762
	0.143	0.01837		0.143	0.01762
	0.142	0.01838		0.142	0.01763
	0.141	0.01839		0.141	0.01763
	0.14	0.01839		0.14	0.01764
	0.139	0.01839		0.139	0.01766
	0.138	0.01839		0.138	0.01766
	0.137	0.0184		0.137	0.01767
	0.136	0.0184		0.136	0.01766
	0.135	0.01841		0.135	0.01767
	0.134	0.01841		0.134	0.01768
	0.133	0.01842		0.133	0.01768
	0.132	0.01842		0.132	0.0177
	0.131	0.01842		0.131	0.0177
	0.13	0.01842		0.13	0.0177
	0.129	0.01842		0.129	0.01771
	0.128	0.01842		0.128	0.0177
	0.127	0.01843		0.127	0.01772
	0.126	0.01844		0.126	0.01771
	0.125	0.01844		0.125	0.01772
	0.124	0.01844		0.124	0.01773
	0.123	0.01843		0.123	0.01773
	0.122	0.01844		0.122	0.01774
	0.121	0.01844		0.121	0.01774
	0.12	0.01845		0.12	0.01774
	0.119	0.01845		0.119	0.01775
	0.118	0.01845		0.118	0.01774
	0.117	0.01844		0.117	0.01776
	0.116	0.01845		0.116	0.01776
	0.115	0.01845		0.115	0.01776
	0.114	0.01845		0.114	0.01777
	0.113	0.01845		0.113	0.01776
	0.112	0.01846		0.112	0.01777
	0.111	0.01845		0.111	0.01778
	0.11	0.01846		0.11	0.01778
	0.109	0.01846		0.109	0.01779
	0.108	0.01845		0.108	0.01778
	0.107	0.01846		0.107	0.01779
	0.106	0.01846		0.106	0.01779
	0.105	0.01846		0.105	0.01779
	0.104	0.01846		0.104	0.0178
	0.103	0.01846		0.103	0.0178
	0.102	0.01847		0.102	0.0178
	0.101	0.01847		0.101	0.0178
	0.1	0.01846		0.1	0.0178
	0.099	0.01847		0.099	0.01781
	0.098	0.01846		0.098	0.01781
	0.097	0.01847		0.097	0.01782
	0.096	0.01846		0.096	0.01782
	0.095	0.01847		0.095	0.01782
	0.094	0.01848		0.094	0.01782
	0.093	0.01847		0.093	0.01782
	0.092	0.01848		0.092	0.01783
	0.091	0.01847		0.091	0.01783
	0.09	0.01847		0.09	0.01783
	0.089	0.01847		0.089	0.01784
	0.088	0.01847		0.088	0.01783
	0.087	0.01847		0.087	0.01784
	0.086	0.01847		0.086	0.01784
	0.085	0.01848		0.085	0.01784
	0.084	0.01848		0.084	0.01785
	0.083	0.01847		0.083	0.01785
	0.082	0.01848		0.082	0.01786
	0.081	0.01848		0.081	0.01786
	0.08	0.01848		0.08	0.01785
	0.079	0.01848		0.079	0.01786
	0.078	0.01848		0.078	0.01786
	0.077	0.01848		0.077	0.01787
	0.076	0.01848		0.076	0.01786
	0.075	0.01848		0.075	0.01786
	0.074	0.01848		0.074	0.01787
	0.073	0.01848		0.073	0.01786
	0.072	0.01849		0.072	0.01787
	0.071	0.01849		0.071	0.01788
	0.07	0.01848		0.07	0.01787
	0.069	0.01849		0.069	0.01789
	0.068	0.01849		0.068	0.01788
	0.067	0.01849		0.067	0.01789
	0.066	0.01849		0.066	0.01788
	0.065	0.01849		0.065	0.01788
	0.064	0.01849		0.064	0.01789
	0.063	0.01849		0.063	0.01789
	0.062	0.01849		0.062	0.0179
	0.061	0.01849		0.061	0.01789
	0.06	0.01849		0.06	0.01789
	0.059	0.0185		0.059	0.0179
	0.058	0.01849		0.058	0.01789
	0.057	0.0185		0.057	0.0179
	0.056	0.0185		0.056	0.0179
	0.055	0.01849		0.055	0.0179
	0.054	0.0185		0.054	0.01792
	0.053	0.0185		0.053	0.01791
	0.052	0.0185		0.052	0.01791
	0.051	0.0185		0.051	0.01791
	0.05	0.0185		0.05	0.01791
	0.049	0.01851		0.049	0.01792
	0.048	0.01851		0.048	0.01791
	0.047	0.0185		0.047	0.01792
	0.046	0.01851		0.046	0.01793
	0.045	0.01851		0.045	0.01793
	0.044	0.01851		0.044	0.01793
	0.043	0.01851		0.043	0.01793
	0.042	0.01851		0.042	0.01793
	0.041	0.01851		0.041	0.01793
	0.04	0.01851		0.04	0.01793
	0.039	0.01852		0.039	0.01794
	0.038	0.01851		0.038	0.01793
	0.037	0.01852		0.037	0.01794
	0.036	0.01852		0.036	0.01794
	0.035	0.01851		0.035	0.01794
	0.034	0.01852		0.034	0.01795
	0.033	0.01851		0.033	0.01794
	0.032	0.01852		0.032	0.01795
	0.031	0.01852		0.031	0.01795
	0.03	0.01852		0.03	0.01795
	0.029	0.01852		0.029	0.01796
	0.028	0.01852		0.028	0.01796
	0.027	0.01853		0.027	0.01796
	0.026	0.01853		0.026	0.01796
	0.025	0.01852		0.025	0.01796
	0.024	0.01853		0.024	0.01797
	0.023	0.01853		0.023	0.01796
	0.022	0.01852		0.022	0.01797
	0.021	0.01853		0.021	0.01797
	0.02	0.01853		0.02	0.01797
	0.019	0.01853		0.019	0.01798
	0.018	0.01853		0.018	0.01797
	0.017	0.01853		0.017	0.01798
	0.016	0.01853		0.016	0.01797
	0.015	0.01853		0.015	0.01798
	0.014	0.01855		0.014	0.01798
	0.013	0.01853		0.013	0.01798
	0.012	0.01854		0.012	0.01799
	0.011	0.01854		0.011	0.01798
	0.01	0.01854		0.01	0.01799
	0.009	0.01854		0.009	0.01799
	0.008	0.01854		0.008	0.01798
	0.007	0.01855		0.007	0.01799
	0.006	0.01854		0.006	0.01799
	0.005	0.01854		0.005	0.01799
	0.004	0.01855		0.004	0.018
	0.003	0.01854		0.003	0.01799
	0.002	0.01855		0.002	0.018
	0.001	0.01855		0.001	0.01799
	0	0.01855		0	0.018
	-0.001	0.01855		-0.001	0.01801
	-0.002	0.01855		-0.002	0.018
	-0.003	0.01856		-0.003	0.01801
	-0.004	0.01856		-0.004	0.01801
	-0.005	0.01855		-0.005	0.018
	-0.006	0.01856		-0.006	0.01801
	-0.007	0.01855		-0.007	0.01801
	-0.008	0.01855		-0.008	0.01801
	-0.009	0.01856		-0.009	0.01801
	-0.01	0.01856		-0.01	0.01802
	-0.011	0.01856		-0.011	0.01802
	-0.012	0.01856		-0.012	0.01802
	-0.013	0.01857		-0.013	0.01802
	-0.014	0.01857		-0.014	0.01802
	-0.015	0.01856		-0.015	0.01802
	-0.016	0.01856		-0.016	0.01803
	-0.017	0.01856		-0.017	0.01802
	-0.018	0.01856		-0.018	0.01803
	-0.019	0.01857		-0.019	0.01803
	-0.02	0.01857		-0.02	0.01802
	-0.021	0.01857		-0.021	0.01803
	-0.022	0.01857		-0.022	0.01803
	-0.023	0.01857		-0.023	0.01803
	-0.024	0.01857		-0.024	0.01804
	-0.025	0.01857		-0.025	0.01803
	-0.026	0.01857		-0.026	0.01804
	-0.027	0.01857		-0.027	0.01804
	-0.028	0.01858		-0.028	0.01804
	-0.029	0.01857		-0.029	0.01804
	-0.03	0.01857		-0.03	0.01804
	-0.031	0.01858		-0.031	0.01805
	-0.032	0.01857		-0.032	0.01804
	-0.033	0.01858		-0.033	0.01805
	-0.034	0.01858		-0.034	0.01805
	-0.035	0.01857		-0.035	0.01805
	-0.036	0.01858		-0.036	0.01805
	-0.037	0.01858		-0.037	0.01804
	-0.038	0.01858		-0.038	0.01806
	-0.039	0.01858		-0.039	0.01805
	-0.04	0.01858		-0.04	0.01805
	-0.041	0.01858		-0.041	0.01806
	-0.042	0.01858		-0.042	0.01805
	-0.043	0.01859		-0.043	0.01806
	-0.044	0.01859		-0.044	0.01806
	-0.045	0.01858		-0.045	0.01806
	-0.046	0.01859		-0.046	0.01807
	-0.047	0.01859		-0.047	0.01806
	-0.048	0.01859		-0.048	0.01807
	-0.049	0.01859		-0.049	0.01806
	-0.05	0.01858		-0.05	0.01806
	-0.051	0.01859		-0.051	0.01808
	-0.052	0.01859		-0.052	0.01806
	-0.053	0.01859		-0.053	0.01808
	-0.054	0.01859		-0.054	0.01808
	-0.055	0.01859		-0.055	0.01807
	-0.056	0.0186		-0.056	0.01807
	-0.057	0.0186		-0.057	0.01806
	-0.058	0.01859		-0.058	0.01808
	-0.059	0.0186		-0.059	0.01808
	-0.06	0.01859		-0.06	0.01808
	-0.061	0.0186		-0.061	0.01808
	-0.062	0.0186		-0.062	0.01808
	-0.063	0.0186		-0.063	0.01808
	-0.064	0.0186		-0.064	0.01808
	-0.065	0.0186		-0.065	0.01808
	-0.066	0.01861		-0.066	0.01809
	-0.067	0.0186		-0.067	0.01808
	-0.068	0.01861		-0.068	0.01809
	-0.069	0.01861		-0.069	0.01809
	-0.07	0.01859		-0.07	0.01809
	-0.071	0.01861		-0.071	0.0181
	-0.072	0.0186		-0.072	0.01809
	-0.073	0.0186		-0.073	0.0181
	-0.074	0.0186		-0.074	0.01809
	-0.075	0.01861		-0.075	0.01809
	-0.076	0.01861		-0.076	0.01809
	-0.077	0.0186		-0.077	0.01809
	-0.078	0.01861		-0.078	0.0181
	-0.079	0.01861		-0.079	0.01809
	-0.08	0.01861		-0.08	0.0181
	-0.081	0.01861		-0.081	0.0181
	-0.082	0.01861		-0.082	0.0181
	-0.083	0.01861		-0.083	0.01811
	-0.084	0.01861		-0.084	0.0181
	-0.085	0.01861		-0.085	0.0181
	-0.086	0.01861		-0.086	0.01811
	-0.087	0.01861		-0.087	0.01809
	-0.088	0.01861		-0.088	0.01811
	-0.089	0.01861		-0.089	0.01811
	-0.09	0.01861		-0.09	0.01811
	-0.091	0.01861		-0.091	0.01811
	-0.092	0.01861		-0.092	0.0181
	-0.093	0.01861		-0.093	0.01812
	-0.094	0.01861		-0.094	0.01811
	-0.095	0.01862		-0.095	0.01811
	-0.096	0.01862		-0.096	0.01811
	-0.097	0.01861		-0.097	0.01811
	-0.098	0.01862		-0.098	0.01812
	-0.099	0.01861		-0.099	0.01811
	-0.1	0.01858		-0.1	0.0181
	-0.099	0.01858		-0.099	0.01808
	-0.098	0.01857		-0.098	0.01807
	-0.097	0.01856		-0.097	0.01806
	-0.096	0.01856		-0.096	0.01805
	-0.095	0.01855		-0.095	0.01804
	-0.094	0.01855		-0.094	0.01804
	-0.093	0.01854		-0.093	0.01803
	-0.092	0.01854		-0.092	0.01803
	-0.091	0.01853		-0.091	0.01803
	-0.09	0.01853		-0.09	0.01802
	-0.089	0.01853		-0.089	0.01802
	-0.088	0.01852		-0.088	0.018
	-0.087	0.01852		-0.087	0.01801
	-0.086	0.01852		-0.086	0.018
	-0.085	0.01851		-0.085	0.01799
	-0.084	0.01851		-0.084	0.018
	-0.083	0.0185		-0.083	0.01798
	-0.082	0.0185		-0.082	0.01798
	-0.081	0.0185		-0.081	0.01798
	-0.08	0.0185		-0.08	0.01797
	-0.079	0.0185		-0.079	0.01798
	-0.078	0.01849		-0.078	0.01796
	-0.077	0.01849		-0.077	0.01796
	-0.076	0.01849		-0.076	0.01796
	-0.075	0.01848		-0.075	0.01796
	-0.074	0.01848		-0.074	0.01796
	-0.073	0.01847		-0.073	0.01794
	-0.072	0.01847		-0.072	0.01794
	-0.071	0.01846		-0.071	0.01793
	-0.07	0.01846		-0.07	0.01793
	-0.069	0.01846		-0.069	0.01794
	-0.068	0.01846		-0.068	0.01792
	-0.067	0.01845		-0.067	0.01793
	-0.066	0.01845		-0.066	0.01792
	-0.065	0.01844		-0.065	0.01791
	-0.064	0.01845		-0.064	0.01791
	-0.063	0.01844		-0.063	0.01789
	-0.062	0.01843		-0.062	0.01791
	-0.061	0.01843		-0.061	0.01789
	-0.06	0.01843		-0.06	0.01789
	-0.059	0.01843		-0.059	0.01789
	-0.058	0.01842		-0.058	0.01787
	-0.057	0.01842		-0.057	0.01788
	-0.056	0.01842		-0.056	0.01787
	-0.055	0.01841		-0.055	0.01787
	-0.054	0.01841		-0.054	0.01787
	-0.053	0.0184		-0.053	0.01785
	-0.052	0.0184		-0.052	0.01786
	-0.051	0.0184		-0.051	0.01785
	-0.05	0.01839		-0.05	0.01784
	-0.049	0.01839		-0.049	0.01784
	-0.048	0.01839		-0.048	0.01784
	-0.047	0.01839		-0.047	0.01784
	-0.046	0.01838		-0.046	0.01783
	-0.045	0.01837		-0.045	0.01782
	-0.044	0.01838		-0.044	0.01782
	-0.043	0.01837		-0.043	0.01781
	-0.042	0.01837		-0.042	0.01781
	-0.041	0.01836		-0.041	0.01781
	-0.04	0.01836		-0.04	0.0178
	-0.039	0.01836		-0.039	0.0178
	-0.038	0.01835		-0.038	0.01779
	-0.037	0.01834		-0.037	0.01779
	-0.036	0.01835		-0.036	0.01778
	-0.035	0.01833		-0.035	0.01778
	-0.034	0.01834		-0.034	0.01778
	-0.033	0.01833		-0.033	0.01776
	-0.032	0.01833		-0.032	0.01777
	-0.031	0.01833		-0.031	0.01776
	-0.03	0.01832		-0.03	0.01776
	-0.029	0.01832		-0.029	0.01775
	-0.028	0.01831		-0.028	0.01774
	-0.027	0.01831		-0.027	0.01774
	-0.026	0.01831		-0.026	0.01773
	-0.025	0.0183		-0.025	0.01773
	-0.024	0.0183		-0.024	0.01773
	-0.023	0.01829		-0.023	0.01772
	-0.022	0.01829		-0.022	0.01772
	-0.021	0.01829		-0.021	0.01771
	-0.02	0.01827		-0.02	0.01771
	-0.019	0.01828		-0.019	0.0177
	-0.018	0.01827		-0.018	0.01769
	-0.017	0.01827		-0.017	0.0177
	-0.016	0.01827		-0.016	0.01769
	-0.015	0.01826		-0.015	0.01768
	-0.014	0.01826		-0.014	0.01768
	-0.013	0.01825		-0.013	0.01766
	-0.012	0.01825		-0.012	0.01767
	-0.011	0.01825		-0.011	0.01766
	-0.01	0.01824		-0.01	0.01765
	-0.009	0.01824		-0.009	0.01766
	-0.008	0.01823		-0.008	0.01764
	-0.007	0.01823		-0.007	0.01764
	-0.006	0.01822		-0.006	0.01763
	-0.005	0.01822		-0.005	0.01763
	-0.004	0.01822		-0.004	0.01763
	-0.003	0.01821		-0.003	0.01761
	-0.002	0.01821		-0.002	0.01761
	-0.001	0.0182		-0.001	0.0176
	0	0.01819		0	0.0176
	0.001	0.01819		0.001	0.0176
	0.002	0.01819		0.002	0.01758
	0.003	0.01818		0.003	0.01759
	0.004	0.01818		0.004	0.01758
	0.005	0.01817		0.005	0.01757
	0.006	0.01817		0.006	0.01757
	0.007	0.01816		0.007	0.01756
	0.008	0.01816		0.008	0.01756
	0.009	0.01816		0.009	0.01755
	0.01	0.01815		0.01	0.01754
	0.011	0.01814		0.011	0.01754
	0.012	0.01813		0.012	0.01753
	0.013	0.01813		0.013	0.01754
	0.014	0.01814		0.014	0.01752
	0.015	0.01812		0.015	0.01751
	0.016	0.01812		0.016	0.01752
	0.017	0.01811		0.017	0.0175
	0.018	0.01811		0.018	0.0175
	0.019	0.01811		0.019	0.01749
	0.02	0.0181		0.02	0.01749
	0.021	0.0181		0.021	0.01748
	0.022	0.01809		0.022	0.01747
	0.023	0.01808		0.023	0.01747
	0.024	0.01808		0.024	0.01745
	0.025	0.01807		0.025	0.01745
	0.026	0.01807		0.026	0.01745
	0.027	0.01806		0.027	0.01743
	0.028	0.01806		0.028	0.01743
	0.029	0.01805		0.029	0.01742
	0.03	0.01804		0.03	0.01742
	0.031	0.01804		0.031	0.01742
	0.032	0.01803		0.032	0.0174
	0.033	0.01803		0.033	0.0174
	0.034	0.01803		0.034	0.01739
	0.035	0.01801		0.035	0.01738
	0.036	0.01801		0.036	0.01739
	0.037	0.018		0.037	0.01737
	0.038	0.018		0.038	0.01737
	0.039	0.01799		0.039	0.01736
	0.04	0.01798		0.04	0.01735
	0.041	0.01798		0.041	0.01735
	0.042	0.01798		0.042	0.01733
	0.043	0.01797		0.043	0.01734
	0.044	0.01797		0.044	0.01732
	0.045	0.01795		0.045	0.01731
	0.046	0.01796		0.046	0.01731
	0.047	0.01795		0.047	0.0173
	0.048	0.01794		0.048	0.0173
	0.049	0.01793		0.049	0.01728
	0.05	0.01793		0.05	0.01728
	0.051	0.01792		0.051	0.01727
	0.052	0.01791		0.052	0.01726
	0.053	0.01791		0.053	0.01726
	0.054	0.01791		0.054	0.01725
	0.055	0.01789		0.055	0.01724
	0.056	0.01789		0.056	0.01724
	0.057	0.01788		0.057	0.01722
	0.058	0.01787		0.058	0.01722
	0.059	0.01787		0.059	0.01721
	0.06	0.01786		0.06	0.0172
	0.061	0.01785		0.061	0.01719
	0.062	0.01785		0.062	0.01718
	0.063	0.01784		0.063	0.01718
	0.064	0.01783		0.064	0.01716
	0.065	0.01782		0.065	0.01716
	0.066	0.01782		0.066	0.01715
	0.067	0.01781		0.067	0.01714
	0.068	0.0178		0.068	0.01713
	0.069	0.01779		0.069	0.01712
	0.07	0.01779		0.07	0.01712
	0.071	0.01779		0.071	0.01711
	0.072	0.01778		0.072	0.01709
	0.073	0.01777		0.073	0.01709
	0.074	0.01776		0.074	0.01707
	0.075	0.01775		0.075	0.01707
	0.076	0.01774		0.076	0.01707
	0.077	0.01779		0.077	0.01705
	0.078	0.01778		0.078	0.01704
	0.079	0.01775		0.079	0.01703
	0.08	0.01772		0.08	0.01702
	0.081	0.01771		0.081	0.01702
	0.082	0.0177		0.082	0.017
	0.083	0.0177		0.083	0.017
	0.084	0.01769		0.084	0.01698
	0.085	0.01767		0.085	0.01697
	0.086	0.01767		0.086	0.01696
	0.087	0.01766		0.087	0.01695
	0.088	0.01764		0.088	0.01694
	0.089	0.01764		0.089	0.01693
	0.09	0.01763		0.09	0.01692
	0.091	0.01763		0.091	0.01691
	0.092	0.01761		0.092	0.01689
	0.093	0.01761		0.093	0.01689
	0.094	0.0176		0.094	0.01688
	0.095	0.01758		0.095	0.01686
	0.096	0.01757		0.096	0.01686
	0.097	0.01757		0.097	0.01683
	0.098	0.01756		0.098	0.01683
	0.099	0.01755		0.099	0.01682
	0.1	0.01753		0.1	0.0168
	0.101	0.01753		0.101	0.0168
	0.102	0.01751		0.102	0.01678
	0.103	0.01751		0.103	0.01677
	0.104	0.0175		0.104	0.01676
	0.105	0.01748		0.105	0.01675
	0.106	0.01748		0.106	0.01673
	0.107	0.01747		0.107	0.01671
	0.108	0.01745		0.108	0.01671
	0.109	0.01745		0.109	0.01669
	0.11	0.01743		0.11	0.01668
	0.111	0.01743		0.111	0.01667
	0.112	0.01741		0.112	0.01665
	0.113	0.01739		0.113	0.01664
	0.114	0.01739		0.114	0.01662
	0.115	0.01737		0.115	0.01661
	0.116	0.01736		0.116	0.0166
	0.117	0.01735		0.117	0.01658
	0.118	0.01734		0.118	0.01656
	0.119	0.01733		0.119	0.01655
	0.12	0.01731		0.12	0.01654
	0.121	0.0173		0.121	0.01652
	0.122	0.01729		0.122	0.01649
	0.123	0.01727		0.123	0.01648
	0.124	0.01726		0.124	0.01647
	0.125	0.01725		0.125	0.01645
	0.126	0.01723		0.126	0.01643
	0.127	0.01722		0.127	0.01641
	0.128	0.0172		0.128	0.0164
	0.129	0.0172		0.129	0.01638
	0.13	0.01718		0.13	0.01637
	0.131	0.01716		0.131	0.01635
	0.132	0.01714		0.132	0.01632
	0.133	0.01712		0.133	0.01631
	0.134	0.01711		0.134	0.01628
	0.135	0.01709		0.135	0.01626
	0.136	0.01707		0.136	0.01625
	0.137	0.01706		0.137	0.01622
	0.138	0.01704		0.138	0.01621
	0.139	0.01702		0.139	0.01618
	0.14	0.017		0.14	0.01616
	0.141	0.01699		0.141	0.01614
	0.142	0.01697		0.142	0.01611
	0.143	0.01694		0.143	0.0161
	0.144	0.01693		0.144	0.01606
	0.145	0.0169		0.145	0.01604
	0.146	0.01688		0.146	0.01602
	0.147	0.01686		0.147	0.01599
	0.148	0.01684		0.148	0.01597
	0.149	0.01682		0.149	0.01593
	0.15	0.01679		0.15	0.01591
	0.151	0.01677		0.151	0.01589
	0.152	0.01674		0.152	0.01585
	0.153	0.01672		0.153	0.01583
	0.154	0.0167		0.154	0.0158
	0.155	0.01666		0.155	0.01577
	0.156	0.01664		0.156	0.01575
	0.157	0.01661		0.157	0.0157
	0.158	0.01658		0.158	0.01568
	0.159	0.01655		0.159	0.01564
	0.16	0.01652		0.16	0.01561
	0.161	0.0165		0.161	0.01558
	0.162	0.01646		0.162	0.01554
	0.163	0.01643		0.163	0.01551
	0.164	0.01639		0.164	0.01547
	0.165	0.01636		0.165	0.01543
	0.166	0.01633		0.166	0.0154
	0.167	0.01629		0.167	0.01535
	0.168	0.01625		0.168	0.01532
	0.169	0.01622		0.169	0.01528
	0.17	0.01617		0.17	0.01523
	0.171	0.01614		0.171	0.0152
	0.172	0.0161		0.172	0.01515
	0.173	0.01605		0.173	0.01511
	0.174	0.01601		0.174	0.01506
	0.175	0.01596		0.175	0.01501
	0.176	0.01592		0.176	0.01497
	0.177	0.01587		0.177	0.01491
	0.178	0.01582		0.178	0.01487
	0.179	0.01577		0.179	0.01481
	0.18	0.01571		0.18	0.01476
	0.181	0.01566		0.181	0.0147
	0.182	0.01561		0.182	0.01464
	0.183	0.01555		0.183	0.01459
	0.184	0.0155		0.184	0.01453
	0.185	0.01543		0.185	0.01447
	0.186	0.01537		0.186	0.01441
	0.187	0.01531		0.187	0.01434
	0.188	0.01524		0.188	0.01429
	0.189	0.01518		0.189	0.01421
	0.19	0.01511		0.19	0.01414
	0.191	0.01504		0.191	0.01408
	0.192	0.01496		0.192	0.014
	0.193	0.01489		0.193	0.01394
	0.194	0.01481		0.194	0.01385
	0.195	0.01473		0.195	0.01378
	0.196	0.01465		0.196	0.01371
	0.197	0.01457		0.197	0.01362
	0.198	0.01448		0.198	0.01355
	0.199	0.0144		0.199	0.01346
	0.2	0.01431		0.2	0.01337
	0.201	0.01422		0.201	0.01329
	0.202	0.01411		0.202	0.01319
	0.203	0.01402		0.203	0.0131
	0.204	0.01392		0.204	0.013
	0.205	0.01382		0.205	0.0129
	0.206	0.01372		0.206	0.01281
	0.207	0.01361		0.207	0.0127
	0.208	0.0135		0.208	0.0126
	0.209	0.01339		0.209	0.01249
	0.21	0.01327		0.21	0.01238
	0.211	0.01316		0.211	0.01228
	0.212	0.01303		0.212	0.01216
	0.213	0.01291		0.213	0.01205
	0.214	0.01279		0.214	0.01193
	0.215	0.01266		0.215	0.01181
	0.216	0.01253		0.216	0.0117
	0.217	0.0124		0.217	0.01156
	0.218	0.01226		0.218	0.01145
	0.219	0.01213		0.219	0.01131
	0.22	0.01198		0.22	0.01118
	0.221	0.01184		0.221	0.01106
	0.222	0.0117		0.222	0.01091
	0.223	0.01155		0.223	0.01078
	0.224	0.0114		0.224	0.01064
	0.225	0.01124		0.225	0.01049
	0.226	0.01109		0.226	0.01036
	0.227	0.01093		0.227	0.0102
	0.228	0.01077		0.228	0.01006
	0.229	0.01062		0.229	0.009908
	0.23	0.01044		0.23	0.009756
	0.231	0.01028		0.231	0.009607
	0.232	0.01011		0.232	0.009449
	0.233	0.009942		0.233	0.009299
	0.234	0.009781		0.234	0.009141
	0.235	0.009601		0.235	0.008988
	0.236	0.009429		0.236	0.008827
	0.237	0.009253		0.237	0.008648
	0.238	0.009081		0.238	0.008495
	0.239	0.008902		0.239	0.008325
	0.24	0.00872		0.24	0.00816
	0.241	0.008548		0.241	0.007998
	0.242	0.008365		0.242	0.007829
	0.243	0.008185		0.243	0.007668
	0.244	0.00802		0.244	0.007492
	0.245	0.007833		0.245	0.00733
	0.246	0.007647		0.246	0.007167
	0.247	0.007466		0.247	0.006989
	0.248	0.007288		0.248	0.006831
	0.249	0.007096		0.249	0.006656
	0.25	0.006909		0.25	0.006491
	0.251	0.006733		0.251	0.006325
	0.252	0.006553		0.252	0.006153
	0.253	0.006372		0.253	0.005996
	0.254	0.006202		0.254	0.005827
	0.255	0.006015		0.255	0.005665
	0.256	0.005844		0.256	0.0055
	0.257	0.005671		0.257	0.005332
	0.258	0.005497		0.258	0.005181
	0.259	0.005332		0.259	0.005015
	0.26	0.005156		0.26	0.004858
	0.261	0.004991		0.261	0.004708
	0.262	0.004829		0.262	0.004544
	0.263	0.004659		0.263	0.0044
	0.264	0.004505		0.264	0.004244
	0.265	0.004341		0.265	0.004098
	0.266	0.004185		0.266	0.003957
	0.267	0.004034		0.267	0.003804
	0.268	0.003879		0.268	0.003669
	0.269	0.003733		0.269	0.00352
	0.27	0.003581		0.27	0.003386
	0.271	0.00344		0.271	0.003254
	0.272	0.003301		0.272	0.003115
	0.273	0.003156		0.273	0.002992
	0.274	0.003027		0.274	0.002859
	0.275	0.002892		0.275	0.002737
	0.276	0.002763		0.276	0.002613
	0.277	0.002632		0.277	0.002489
	0.278	0.002508		0.278	0.002379
	0.279	0.00239		0.279	0.002259
	0.28	0.002266		0.28	0.002149
	0.281	0.002156		0.281	0.002042
	0.282	0.002045		0.282	0.001927
	0.283	0.001929		0.283	0.001832
	0.284	0.001827		0.284	0.001725
	0.285	0.001721		0.285	0.001629
	0.286	0.001622		0.286	0.001537
	0.287	0.001525		0.287	0.001436
	0.288	0.001427		0.288	0.001354
	0.289	0.00134		0.289	0.001259
	0.29	0.001243		0.29	0.001178
	0.291	0.001161		0.291	0.001098
	0.292	0.00108		0.292	0.001011
	0.293	0.0009927		0.293	0.0009422
	0.294	0.0009193		0.294	0.000859
	0.295	0.0008417		0.295	0.000787
	0.296	0.0007679		0.296	0.0007201
	0.297	0.0006949		0.297	0.0006463
	0.298	0.0006261		0.298	0.0005899
	0.299	0.0005659		0.299	0.0005189
	0.3	0.0004942		0.3	0.0004603
	0.301	0.0004351		0.301	0.0004028
	0.302	0.000379		0.302	0.0003382
	0.303	0.0003142		0.303	0.0002924
	0.304	0.0002638		0.304	0.0002333
	0.305	0.0002057		0.305	0.0001842
	0.306	0.0001569		0.306	0.000139
	0.307	0.0001068		0.307	8.292e-05
	0.308	5.935e-05		0.308	4.381e-05
	0.309	2.102e-05		0.309	-3.516e-06
	0.31	-3.036e-05		0.31	-4.41e-05
	0.311	-6.845e-05		0.311	-7.919e-05
	0.312	-0.0001066		0.312	-0.0001256
	0.313	-0.0001488		0.313	-0.0001531
	0.314	-0.0001805		0.314	-0.0001961
	0.315	-0.0002203		0.315	-0.0002285
	0.316	-0.0002513		0.316	-0.0002571
	0.317	-0.0002846		0.317	-0.0002945
	0.318	-0.0003179		0.318	-0.0003157
	0.319	-0.0003415		0.319	-0.0003508
	0.32	-0.0003752		0.32	-0.0003745
	0.321	-0.0003983		0.321	-0.0003992
	0.322	-0.000424		0.322	-0.0004299
	0.323	-0.0004521		0.323	-0.0004453
	0.324	-0.00047		0.324	-0.0004741
	0.325	-0.0004958		0.325	-0.0004918
	0.326	-0.000515		0.326	-0.000509
	0.327	-0.0005347		0.327	-0.0005359
	0.328	-0.0005582		0.328	-0.0005462
	0.329	-0.0005704		0.329	-0.0005704
	0.33	-0.000592		0.33	-0.0005836
	0.331	-0.0006058		0.331	-0.0005961
	0.332	-0.000619		0.332	-0.0006174
	0.333	-0.0006393		0.333	-0.0006228
	0.334	-0.0006489		0.334	-0.000644
	0.335	-0.0006666		0.335	-0.0006552
	0.336	-0.0006748		0.336	-0.0006617
	0.337	-0.0006869		0.337	-0.0006801
	0.338	-0.0007016		0.338	-0.0006827
	0.339	-0.0007062		0.339	-0.0006981
	0.34	-0.0007195		0.34	-0.0007048
	0.341	-0.0007285		0.341	-0.0007111
	0.342	-0.0007355		0.342	-0.0007272
	0.343	-0.0007471		0.343	-0.0007251
	0.344	-0.0007501		0.344	-0.0007408
	0.345	-0.0007616		0.345	-0.0007447
	0.346	-0.0007636		0.346	-0.0007484
	0.347	-0.0007708		0.347	-0.0007607
	0.348	-0.0007805		0.348	-0.0007568
	0.349	-0.0007795		0.349	-0.0007704
	0.35	-0.0007885		0.35	-0.0007717
	0.351	-0.0007919		0.351	-0.000772
	0.352	-0.0007958		0.352	-0.0007827
	0.353	-0.0008021		0.353	-0.0007776
	0.354	-0.0007997		0.354	-0.0007871
	0.355	-0.0008085		0.355	-0.000788
	0.356	-0.0008084		0.356	-0.0007883
	0.357	-0.0008106		0.357	-0.000797
	0.358	-0.0008165		0.358	-0.0007908
	0.359	-0.0008128		0.359	-0.0007994
	0.36	-0.0008175		0.36	-0.0007971
	0.361	-0.0008166		0.361	-0.0007949
	0.362	-0.0008183		0.362	-0.0008039
	0.363	-0.0008242		0.363	-0.0007963
	0.364	-0.0008188		0.364	-0.0008044
	0.365	-0.0008254		0.365	-0.0008023
	0.366	-0.0008234		0.366	-0.0007984
	0.367	-0.0008221		0.367	-0.0008048
	0.368	-0.0008262		0.368	-0.0007968
	0.369	-0.0008205		0.369	-0.0008044
	0.37	-0.0008231		0.37	-0.0008008
	0.371	-0.0008218		0.371	-0.0007986
	0.372	-0.0008213		0.372	-0.000805
	0.373	-0.0008233		0.373	-0.0007946
	0.374	-0.0008174		0.374	-0.0007994
	0.375	-0.0008216		0.375	-0.0007967
	0.376	-0.0008186		0.376	-0.0007932
	0.377	-0.0008156		0.377	-0.0007996
	0.378	-0.0008188		0.378	-0.0007911
	0.379	-0.0008124		0.379	-0.0007944
	0.38	-0.0008143		0.38	-0.0007892
	0.381	-0.0008117		0.381	-0.0007851
	0.382	-0.0008096		0.382	-0.0007915
	0.383	-0.0008109		0.383	-0.0007821
	0.384	-0.0008047		0.384	-0.0007863
	0.385	-0.0008072		0.385	-0.0007818
	0.386	-0.0008036		0.386	-0.0007774
	0.387	-0.0007998		0.387	-0.000781
	0.388	-0.0008025		0.388	-0.0007711
	0.389	-0.0007956		0.389	-0.000777
	0.39	-0.0007978		0.39	-0.0007721
	0.391	-0.0007947		0.391	-0.0007678
	0.392	-0.0007914		0.392	-0.0007723
	0.393	-0.0007935		0.393	-0.0007604
	0.394	-0.0007858		0.394	-0.0007644
	0.395	-0.0007874		0.395	-0.0007611
	0.396	-0.0007827		0.396	-0.0007572
	0.397	-0.0007792		0.397	-0.0007611
	0.398	-0.0007825		0.398	-0.0007496
	0.399	-0.0007752		0.399	-0.0007538
	0.4	-0.0007759		0.4	-0.000748
	0.401	-0.0007722		0.401	-0.0007425
	0.402	-0.0007678		0.402	-0.0007495
	0.403	-0.0007703		0.403	-0.0007395
	0.404	-0.0007624		0.404	-0.0007431
	0.405	-0.0007649		0.405	-0.0007371
	0.406	-0.0007622		0.406	-0.0007318
	0.407	-0.0007562		0.407	-0.0007355
	0.408	-0.0007574		0.408	-0.0007252
	0.409	-0.0007516		0.409	-0.00073
	0.41	-0.000753		0.41	-0.0007256
	0.411	-0.0007487		0.411	-0.0007196
	0.412	-0.0007461		0.412	-0.0007243
	0.413	-0.0007472		0.413	-0.0007141
	0.414	-0.0007386		0.414	-0.0007181
	0.415	-0.00074		0.415	-0.0007135
	0.416	-0.0007373		0.416	-0.0007075
	0.417	-0.0007334		0.417	-0.0007132
	0.418	-0.0007354		0.418	-0.0007028
	0.419	-0.0007272		0.419	-0.0007072
	0.42	-0.0007287		0.42	-0.0006997
	0.421	-0.0007249		0.421	-0.0006955
	0.422	-0.0007219		0.422	-0.0006999
	0.423	-0.0007248		0.423	-0.0006903
	0.424	-0.0007167		0.424	-0.0006942
	0.425	-0.0007177		0.425	-0.0006898
	0.426	-0.0007145		0.426	-0.0006849
	0.427	-0.0007091		0.427	-0.0006861
	0.428	-0.0007114		0.428	-0.0006782
	0.429	-0.0007046		0.429	-0.0006831
	0.43	-0.0007065		0.43	-0.0006774
	0.431	-0.0007033		0.431	-0.0006729
	0.432	-0.0006979		0.432	-0.0006775
	0.433	-0.0007017		0.433	-0.0006672
	0.434	-0.0006928		0.434	-0.0006709
	0.435	-0.000694		0.435	-0.0006666
	0.436	-0.0006925		0.436	-0.0006624
	0.437	-0.0006881		0.437	-0.0006672
	0.438	-0.0006897		0.438	-0.0006559
	0.439	-0.000683		0.439	-0.0006603
	0.44	-0.000685		0.44	-0.0006566
	0.441	-0.0006805		0.441	-0.0006513
	0.442	-0.0006766		0.442	-0.0006553
	0.443	-0.000681		0.443	-0.0006446
	0.444	-0.0006723		0.444	-0.0006501
	0.445	-0.0006727		0.445	-0.0006458
	0.446	-0.0006722		0.446	-0.000642
	0.447	-0.0006665		0.447	-0.0006452
	0.448	-0.0006691		0.448	-0.0006339
	0.449	-0.0006632		0.449	-0.0006403
	0.45	-0.0006646		0.45	-0.0006349
	0.451	-0.0006606		0.451	-0.0006308
	0.452	-0.0006567		0.452	-0.0006357
	0.453	-0.0006597		0.453	-0.0006248
	0.454	-0.0006518		0.454	-0.0006294
	0.455	-0.0006527		0.455	-0.0006261
	0.456	-0.000653		0.456	-0.0006206
	0.457	-0.0006472		0.457	-0.0006247
	0.458	-0.0006491		0.458	-0.0006148
	0.459	-0.0006435		0.459	-0.0006201
	0.46	-0.0006456		0.46	-0.0006165
	0.461	-0.0006409		0.461	-0.0006108
	0.462	-0.000638		0.462	-0.0006152
	0.463	-0.0006429		0.463	-0.0006053
	0.464	-0.0006336		0.464	-0.0006103
	0.465	-0.0006338		0.465	-0.000607
	0.466	-0.0006334		0.466	-0.0006025
	0.467	-0.0006273		0.467	-0.0006078
	0.468	-0.0006294		0.468	-0.0005961
	0.469	-0.0006238		0.469	-0.0006015
	0.47	-0.0006269		0.47	-0.0005973
	0.471	-0.0006236		0.471	-0.0005928
	0.472	-0.0006182		0.472	-0.0005987
	0.473	-0.000622		0.473	-0.0005879
	0.474	-0.0006153		0.474	-0.0005922
	0.475	-0.0006163		0.475	-0.0005877
	0.476	-0.0006139		0.476	-0.0005837
	0.477	-0.00061		0.477	-0.0005888
	0.478	-0.0006127		0.478	-0.0005798
	0.479	-0.0006052		0.479	-0.0005858
	0.48	-0.0006076		0.48	-0.0005807
	0.481	-0.0006055		0.481	-0.0005744
	0.482	-0.0006004		0.482	-0.0005804
	0.483	-0.0006043		0.483	-0.0005713
	0.484	-0.0005981		0.484	-0.0005757
	0.485	-0.0005982		0.485	-0.0005723
	0.486	-0.0005968		0.486	-0.0005686
	0.487	-0.0005923		0.487	-0.0005732
	0.488	-0.0005954		0.488	-0.0005609
	0.489	-0.000589		0.489	-0.0005674
	0.49	-0.0005894		0.49	-0.0005653
	0.491	-0.0005878		0.491	-0.0005597
	0.492	-0.0005828		0.492	-0.0005647
	0.493	-0.0005865		0.493	-0.0005551
	0.494	-0.0005799		0.494	-0.0005604
	0.495	-0.0005808		0.495	-0.0005551
	0.496	-0.0005794		0.496	-0.0005527
	0.497	-0.0005739		0.497	-0.000558
	0.498	-0.0005775		0.498	-0.0005475
	0.499	-0.0005711		0.499	-0.0005531
	0.5	-0.0005728		0.5	-0.0005485
	0.501	-0.0005715		0.501	-0.0005437
	0.502	-0.0005658		0.502	-0.0005483
	0.503	-0.000568		0.503	-0.0005393
	0.504	-0.0005625		0.504	-0.0005451
	0.505	-0.0005645		0.505	-0.0005418
	0.506	-0.0005615		0.506	-0.0005382
	0.507	-0.0005574		0.507	-0.0005432
	0.508	-0.0005613		0.508	-0.0005317
	0.509	-0.0005536		0.509	-0.0005377
	0.51	-0.0005547		0.51	-0.0005353
	0.511	-0.0005541		0.511	-0.0005303
	0.512	-0.0005496		0.512	-0.0005358
	0.513	-0.0005536		0.513	-0.0005255
	0.514	-0.0005469		0.514	-0.0005305
	0.515	-0.000547		0.515	-0.0005261
	0.516	-0.0005462		0.516	-0.0005241
	0.517	-0.0005416		0.517	-0.0005301
	0.518	-0.0005438		0.518	-0.0005178
	0.519	-0.0005386		0.519	-0.0005253
	0.52	-0.0005404		0.52	-0.0005208
	0.521	-0.0005379		0.521	-0.000516
	0.522	-0.000532		0.522	-0.0005212
	0.523	-0.000537		0.523	-0.0005111
	0.524	-0.0005308		0.524	-0.0005189
	0.525	-0.0005298		0.525	-0.000513
	0.526	-0.0005309		0.526	-0.0005098
	0.527	-0.0005266		0.527	-0.0005156
	0.528	-0.000528		0.528	-0.0005041
	0.529	-0.0005215		0.529	-0.0005106
	0.53	-0.0005245		0.53	-0.0005068
	0.531	-0.0005221		0.531	-0.0005032
	0.532	-0.000516		0.532	-0.0005089
	0.533	-0.0005229		0.533	-0.0004988
	0.534	-0.0005161		0.534	-0.0005042
	0.535	-0.0005131		0.535	-0.0004998
	0.536	-0.0005144		0.536	-0.0004957
	0.537	-0.0005109		0.537	-0.0005023
	0.538	-0.0005127		0.538	-0.0004927
	0.539	-0.0005061		0.539	-0.000498
	0.54	-0.0005097		0.54	-0.0004941
	0.541	-0.0005061		0.541	-0.0004902
	0.542	-0.0004993		0.542	-0.0004961
	0.543	-0.0005066		0.543	-0.0004859
	0.544	-0.0005015		0.544	-0.0004918
	0.545	-0.0004989		0.545	-0.0004875
	0.546	-0.0005004		0.546	-0.0004844
	0.547	-0.0004962		0.547	-0.00049
	0.548	-0.0004962		0.548	-0.0004776
	0.549	-0.0004903		0.549	-0.0004838
	0.55	-0.0004951		0.55	-0.0004818
	0.551	-0.000493		0.551	-0.0004783
	0.552	-0.0004854		0.552	-0.0004832
	0.553	-0.0004921		0.553	-0.000474
	0.554	-0.0004868		0.554	-0.0004794
	0.555	-0.0004839		0.555	-0.0004757
	0.556	-0.0004858		0.556	-0.0004724
	0.557	-0.0004824		0.557	-0.0004771
	0.558	-0.0004833		0.558	-0.0004669
	0.559	-0.0004763		0.559	-0.0004733
	0.56	-0.0004795		0.56	-0.0004701
	0.561	-0.0004792		0.561	-0.0004656
	0.562	-0.0004725		0.562	-0.0004706
	0.563	-0.0004783		0.563	-0.0004621
	0.564	-0.000473		0.564	-0.0004689
	0.565	-0.0004707		0.565	-0.0004642
	0.566	-0.0004719		0.566	-0.0004607
	0.567	-0.0004681		0.567	-0.0004665
	0.568	-0.0004702		0.568	-0.0004567
	0.569	-0.0004638		0.569	-0.0004618
	0.57	-0.0004682		0.57	-0.0004588
	0.571	-0.0004672		0.571	-0.000455
	0.572	-0.000459		0.572	-0.0004599
	0.573	-0.0004647		0.573	-0.0004518
	0.574	-0.0004606		0.574	-0.0004573
	0.575	-0.0004585		0.575	-0.0004523
	0.576	-0.0004602		0.576	-0.0004493
	0.577	-0.0004565		0.577	-0.0004551
	0.578	-0.0004584		0.578	-0.0004457
	0.579	-0.0004513		0.579	-0.0004515
	0.58	-0.0004544		0.58	-0.000447
	0.581	-0.0004559		0.581	-0.0004451
	0.582	-0.0004483		0.582	-0.0004501
	0.583	-0.0004534		0.583	-0.0004411
	0.584	-0.0004493		0.584	-0.000446
	0.585	-0.0004484		0.585	-0.0004421
	0.586	-0.0004478		0.586	-0.0004396
	0.587	-0.0004443		0.587	-0.0004449
	0.588	-0.0004489		0.588	-0.0004366
	0.589	-0.0004421		0.589	-0.0004419
	0.59	-0.0004423		0.59	-0.0004382
	0.591	-0.0004439		0.591	-0.000435
	0.592	-0.0004379		0.592	-0.0004405
	0.593	-0.0004418		0.593	-0.0004317
	0.594	-0.0004375		0.594	-0.000437
	0.595	-0.0004385		0.595	-0.0004319
	0.596	-0.000439		0.596	-0.0004298
	0.597	-0.0004336		0.597	-0.0004353
	0.598	-0.000438		0.598	-0.0004255
	0.599	-0.0004316		0.599	-0.0004325
	0.6	-0.0004327		0.6	-0.0004302
	0.601	-0.0004346		0.601	-0.0004264
	0.602	-0.0004282		0.602	-0.0004301
	0.603	-0.0004341		0.603	-0.000421
	0.604	-0.000428		0.604	-0.0004285
	0.605	-0.0004273		0.605	-0.0004248
	0.606	-0.0004287		0.606	-0.0004214
	0.607	-0.0004253		0.607	-0.0004274
	0.608	-0.0004294		0.608	-0.0004183
	0.609	-0.0004229		0.609	-0.0004225
	0.61	-0.0004253		0.61	-0.0004194
	0.611	-0.0004256		0.611	-0.0004169
	0.612	-0.000419		0.612	-0.0004237
	0.613	-0.0004259		0.613	-0.0004137
	0.614	-0.0004209		0.614	-0.0004202
	0.615	-0.0004198		0.615	-0.0004153
	0.616	-0.0004212		0.616	-0.0004118
	0.617	-0.0004171		0.617	-0.0004183
	0.618	-0.0004209		0.618	-0.0004099
	0.619	-0.0004145		0.619	-0.0004167
	0.62	-0.0004169		0.62	-0.0004129
	0.621	-0.0004191		0.621	-0.0004084
	0.622	-0.0004126		0.622	-0.0004144
	0.623	-0.0004174		0.623	-0.0004059
	0.624	-0.0004135		0.624	-0.0004119
	0.625	-0.0004132		0.625	-0.0004084
	0.626	-0.0004148		0.626	-0.0004062
	0.627	-0.0004105		0.627	-0.0004121
	0.628	-0.0004157		0.628	-0.0004018
	0.629	-0.0004086		0.629	-0.0004076
	0.63	-0.00041		0.63	-0.0004056
	0.631	-0.0004126		0.631	-0.000403
	0.632	-0.0004059		0.632	-0.000408
	0.633	-0.0004113		0.633	-0.0003993
	0.634	-0.0004079		0.634	-0.0004056
	0.635	-0.0004083		0.635	-0.0004011
	0.636	-0.000408		0.636	-0.000398
	0.637	-0.0004048		0.637	-0.0004057
	0.638	-0.0004106		0.638	-0.0003961
	0.639	-0.0004037		0.639	-0.0004017
	0.64	-0.0004062		0.64	-0.0003993
	0.641	-0.0004095		0.641	-0.0003961
	0.642	-0.0004013		0.642	-0.000401
	0.643	-0.0004061		0.643	-0.0003916
	0.644	-0.0004036		0.644	-0.0004004
	0.645	-0.0004048		0.645	-0.0003963
	0.646	-0.0004057		0.646	-0.000395
	0.647	-0.0004022		0.647	-0.0004014
	0.648	-0.0004072		0.648	-0.00039
	0.649	-0.0003887		0.649	-0.0003964
	0.65	-0.0003664		0.65	-0.0003805
	0.649	-0.0003583		0.649	-0.0003521
	0.648	-0.0003439		0.648	-0.0003476
	0.647	-0.0003435		0.647	-0.0003322
	0.646	-0.0003373		0.646	-0.0003333
	0.645	-0.0003327		0.645	-0.0003247
	0.644	-0.0003292		0.644	-0.0003191
	0.643	-0.0003235		0.643	-0.000323
	0.642	-0.0003256		0.642	-0.0003095
	0.641	-0.0003164		0.641	-0.0003128
	0.64	-0.0003165		0.64	-0.0003075
	0.639	-0.0003173		0.639	-0.0003031
	0.638	-0.0003065		0.638	-0.0003073
	0.637	-0.0003101		0.637	-0.0002954
	0.636	-0.0003071		0.636	-0.0003
	0.635	-0.0003036		0.635	-0.0002951
	0.634	-0.0003022		0.634	-0.0002905
	0.633	-0.0002982		0.633	-0.0002957
	0.632	-0.0003009		0.632	-0.0002844
	0.631	-0.0002933		0.631	-0.0002887
	0.63	-0.0002941		0.63	-0.0002834
	0.629	-0.000295		0.629	-0.0002809
	0.628	-0.0002873		0.628	-0.0002855
	0.627	-0.0002906		0.627	-0.0002753
	0.626	-0.0002855		0.626	-0.0002816
	0.625	-0.0002847		0.625	-0.0002749
	0.624	-0.0002852		0.624	-0.0002719
	0.623	-0.0002796		0.623	-0.0002769
	0.622	-0.0002824		0.622	-0.0002667
	0.621	-0.000277		0.621	-0.0002738
	0.62	-0.0002761		0.62	-0.0002683
	0.619	-0.0002771		0.619	-0.0002652
	0.618	-0.0002722		0.618	-0.0002698
	0.617	-0.0002769		0.617	-0.0002592
	0.616	-0.0002708		0.616	-0.0002664
	0.615	-0.0002693		0.615	-0.0002608
	0.614	-0.0002715		0.614	-0.000257
	0.613	-0.0002658		0.613	-0.0002636
	0.612	-0.0002681		0.612	-0.0002546
	0.611	-0.0002643		0.611	-0.0002598
	0.61	-0.0002654		0.61	-0.0002548
	0.609	-0.0002657		0.609	-0.0002519
	0.608	-0.000258		0.608	-0.0002572
	0.607	-0.000263		0.607	-0.000247
	0.606	-0.0002598		0.606	-0.0002547
	0.605	-0.0002576		0.605	-0.0002501
	0.604	-0.0002602		0.604	-0.000247
	0.603	-0.0002558		0.603	-0.0002518
	0.602	-0.0002574		0.602	-0.0002414
	0.601	-0.0002516		0.601	-0.0002482
	0.6	-0.0002535		0.6	-0.0002442
	0.599	-0.000255		0.599	-0.0002419
	0.598	-0.0002479		0.598	-0.0002466
	0.597	-0.0002534		0.597	-0.0002364
	0.596	-0.0002501		0.596	-0.0002429
	0.595	-0.0002472		0.595	-0.0002384
	0.594	-0.0002487		0.594	-0.0002357
	0.593	-0.0002447		0.593	-0.0002424
	0.592	-0.0002479		0.592	-0.0002334
	0.591	-0.0002426		0.591	-0.0002397
	0.59	-0.0002442		0.59	-0.0002339
	0.589	-0.000246		0.589	-0.0002301
	0.588	-0.0002384		0.588	-0.0002358
	0.587	-0.0002421		0.587	-0.000228
	0.586	-0.0002404		0.586	-0.0002361
	0.585	-0.0002387		0.585	-0.0002313
	0.584	-0.0002392		0.584	-0.0002261
	0.583	-0.0002354		0.583	-0.0002307
	0.582	-0.0002388		0.582	-0.0002231
	0.581	-0.0002322		0.581	-0.0002304
	0.58	-0.0002341		0.58	-0.0002256
	0.579	-0.0002377		0.579	-0.0002234
	0.578	-0.0002306		0.578	-0.0002287
	0.577	-0.0002341		0.577	-0.0002181
	0.576	-0.0002316		0.576	-0.0002243
	0.575	-0.0002299		0.575	-0.0002208
	0.574	-0.0002306		0.574	-0.0002192
	0.573	-0.0002257		0.573	-0.0002247
	0.572	-0.000231		0.572	-0.000215
	0.571	-0.0002251		0.571	-0.000221
	0.57	-0.0002254		0.57	-0.0002164
	0.569	-0.0002285		0.569	-0.000214
	0.568	-0.000221		0.568	-0.0002205
	0.567	-0.0002254		0.567	-0.0002117
	0.566	-0.0002237		0.566	-0.0002181
	0.565	-0.0002211		0.565	-0.0002129
	0.564	-0.0002225		0.564	-0.0002096
	0.563	-0.000218		0.563	-0.0002149
	0.562	-0.0002239		0.562	-0.0002058
	0.561	-0.0002177		0.561	-0.0002134
	0.56	-0.0002167		0.56	-0.0002104
	0.559	-0.0002222		0.559	-0.0002067
	0.558	-0.0002121		0.558	-0.0002114
	0.557	-0.0002152		0.557	-0.0002021
	0.556	-0.0002177		0.556	-0.0002093
	0.555	-0.0002154		0.555	-0.0002063
	0.554	-0.0002156		0.554	-0.0002031
	0.553	-0.000211		0.553	-0.0002073
	0.552	-0.0002144		0.552	-0.0001988
	0.551	-0.0002081		0.551	-0.0002055
	0.55	-0.0002095		0.55	-0.0002021
	0.549	-0.0002169		0.549	-0.0001994
	0.548	-0.0002076		0.548	-0.0002048
	0.547	-0.0002065		0.547	-0.000196
	0.546	-0.0002078		0.546	-0.000202
	0.545	-0.0002085		0.545	-0.0001996
	0.544	-0.0002063		0.544	-0.000195
	0.543	-0.000201		0.543	-0.0002002
	0.542	-0.0002117		0.542	-0.0001904
	0.541	-0.0002039		0.541	-0.0001973
	0.54	-0.0001985		0.54	-0.0001954
	0.539	-0.0002077		0.539	-0.0001916
	0.538	-0.0002023		0.538	-0.0001972
	0.537	-0.0001993		0.537	-0.0001883
	0.536	-0.0001987		0.536	-0.0001947
	0.535	-0.0002034		0.535	-0.0001906
	0.534	-0.0002004		0.534	-0.0001882
	0.533	-0.0001923		0.533	-0.0001939
	0.532	-0.0002026		0.532	-0.000185
	0.531	-0.0001969		0.531	-0.0001905
	0.53	-0.0001924		0.53	-0.0001866
	0.529	-0.000201		0.529	-0.0001849
	0.528	-0.0001959		0.528	-0.0001896
	0.527	-0.0001945		0.527	-0.0001811
	0.526	-0.0001929		0.526	-0.0001885
	0.525	-0.0001926		0.525	-0.0001844
	0.524	-0.0001943		0.524	-0.0001809
	0.523	-0.0001887		0.523	-0.0001868
	0.522	-0.0001952		0.522	-0.0001783
	0.521	-0.0001908		0.521	-0.0001836
	0.52	-0.0001873		0.52	-0.0001802
	0.519	-0.0001903		0.519	-0.0001782
	0.518	-0.000185		0.518	-0.0001835
	0.517	-0.0001904		0.517	-0.0001741
	0.516	-0.000188		0.516	-0.0001812
	0.515	-0.0001847		0.515	-0.0001769
	0.514	-0.0001884		0.514	-0.0001753
	0.513	-0.0001825		0.513	-0.0001812
	0.512	-0.0001842		0.512	-0.0001704
	0.511	-0.0001828		0.511	-0.0001773
	0.51	-0.0001828		0.51	-0.000173
	0.509	-0.0001844		0.509	-0.0001699
	0.508	-0.0001769		0.508	-0.0001763
	0.507	-0.0001831		0.507	-0.0001676
	0.506	-0.0001813		0.506	-0.0001747
	0.505	-0.000177		0.505	-0.0001704
	0.504	-0.0001802		0.504	-0.0001688
	0.503	-0.0001758		0.503	-0.0001742
	0.502	-0.0001806		0.502	-0.0001639
	0.501	-0.0001763		0.501	-0.0001698
	0.5	-0.0001749		0.5	-0.000167
	0.499	-0.0001784		0.499	-0.0001647
	0.498	-0.0001705		0.498	-0.0001702
	0.497	-0.0001743		0.497	-0.0001616
	0.496	-0.0001749		0.496	-0.0001675
	0.495	-0.0001715		0.495	-0.0001632
	0.494	-0.0001728		0.494	-0.0001605
	0.493	-0.0001691		0.493	-0.0001671
	0.492	-0.0001735		0.492	-0.0001581
	0.491	-0.0001676		0.491	-0.0001658
	0.49	-0.0001675		0.49	-0.0001604
	0.489	-0.0001728		0.489	-0.000157
	0.488	-0.0001644		0.488	-0.000163
	0.487	-0.0001678		0.487	-0.0001537
	0.486	-0.0001676		0.486	-0.000162
	0.485	-0.0001637		0.485	-0.0001579
	0.484	-0.0001654		0.484	-0.0001545
	0.483	-0.0001627		0.483	-0.0001601
	0.482	-0.0001656		0.482	-0.0001501
	0.481	-0.0001611		0.481	-0.0001563
	0.48	-0.0001605		0.48	-0.0001539
	0.479	-0.0001639		0.479	-0.0001517
	0.478	-0.0001559		0.478	-0.0001577
	0.477	-0.0001605		0.477	-0.0001481
	0.476	-0.0001601		0.476	-0.0001547
	0.475	-0.000157		0.475	-0.0001495
	0.474	-0.0001608		0.474	-0.0001467
	0.473	-0.0001555		0.473	-0.0001537
	0.472	-0.0001576		0.472	-0.0001449
	0.471	-0.000153		0.471	-0.0001514
	0.47	-0.0001533		0.47	-0.0001466
	0.469	-0.0001573		0.469	-0.0001428
	0.468	-0.0001497		0.468	-0.0001508
	0.467	-0.0001536		0.467	-0.0001408
	0.466	-0.0001518		0.466	-0.0001474
	0.465	-0.0001481		0.465	-0.0001446
	0.464	-0.0001523		0.464	-0.000141
	0.463	-0.0001471		0.463	-0.0001468
	0.462	-0.0001503		0.462	-0.0001374
	0.461	-0.0001461		0.461	-0.0001425
	0.46	-0.0001455		0.46	-0.0001382
	0.459	-0.0001489		0.459	-0.000139
	0.458	-0.0001409		0.458	-0.0001427
	0.457	-0.0001457		0.457	-0.0001332
	0.456	-0.0001441		0.456	-0.0001399
	0.455	-0.0001397		0.455	-0.0001339
	0.454	-0.000144		0.454	-0.0001334
	0.453	-0.000139		0.453	-0.0001395
	0.452	-0.0001422		0.452	-0.00013
	0.451	-0.0001384		0.451	-0.0001361
	0.45	-0.0001367		0.45	-0.0001316
	0.449	-0.0001405		0.449	-0.0001291
	0.448	-0.0001326		0.448	-0.0001341
	0.447	-0.0001361		0.447	-0.000124
	0.446	-0.0001374		0.446	-0.0001313
	0.445	-0.0001316		0.445	-0.000128
	0.444	-0.0001332		0.444	-0.0001255
	0.443	-0.0001306		0.443	-0.0001302
	0.442	-0.0001329		0.442	-0.0001207
	0.441	-0.0001284		0.441	-0.0001261
	0.44	-0.0001271		0.44	-0.0001211
	0.439	-0.0001324		0.439	-0.0001193
	0.438	-0.0001225		0.438	-0.0001269
	0.437	-0.0001254		0.437	-0.0001156
	0.436	-0.0001265		0.436	-0.000122
	0.435	-0.0001208		0.435	-0.0001173
	0.434	-0.0001223		0.434	-0.0001147
	0.433	-0.0001194		0.433	-0.0001192
	0.432	-0.0001223		0.432	-0.0001101
	0.431	-0.0001176		0.431	-0.0001167
	0.43	-0.000115		0.43	-0.0001118
	0.429	-0.0001195		0.429	-0.0001089
	0.428	-0.000111		0.428	-0.0001129
	0.427	-0.0001142		0.427	-0.0001038
	0.426	-0.0001139		0.426	-0.0001103
	0.425	-0.0001093		0.425	-0.0001056
	0.424	-0.0001103		0.424	-0.0001029
	0.423	-0.000105		0.423	-0.0001082
	0.422	-0.0001074		0.422	-9.728e-05
	0.421	-0.000104		0.421	-0.0001026
	0.42	-0.0001017		0.42	-9.741e-05
	0.419	-0.0001046		0.419	-9.498e-05
	0.418	-9.613e-05		0.418	-9.974e-05
	0.417	-9.735e-05		0.417	-9.006e-05
	0.416	-9.715e-05		0.416	-9.571e-05
	0.415	-9.31e-05		0.415	-9.019e-05
	0.414	-9.472e-05		0.414	-8.557e-05
	0.413	-8.729e-05		0.413	-9.056e-05
	0.412	-9.046e-05		0.412	-8.071e-05
	0.411	-8.567e-05		0.411	-8.688e-05
	0.41	-7.987e-05		0.41	-8.077e-05
	0.409	-8.576e-05		0.409	-7.796e-05
	0.408	-7.634e-05		0.408	-8.084e-05
	0.407	-7.554e-05		0.407	-6.836e-05
	0.406	-7.628e-05		0.406	-7.56e-05
	0.405	-7.065e-05		0.405	-7.028e-05
	0.404	-6.988e-05		0.404	-6.602e-05
	0.403	-6.447e-05		0.403	-6.919e-05
	0.402	-6.647e-05		0.402	-5.835e-05
	0.401	-6.001e-05		0.401	-6.268e-05
	0.4	-5.456e-05		0.4	-5.703e-05
	0.399	-6.04e-05		0.399	-5.223e-05
	0.398	-4.752e-05		0.398	-5.515e-05
	0.397	-4.548e-05		0.397	-4.401e-05
	0.396	-4.648e-05		0.396	-4.883e-05
	0.395	-4.084e-05		0.395	-4.293e-05
	0.394	-3.84e-05		0.394	-3.595e-05
	0.393	-3.159e-05		0.393	-3.739e-05
	0.392	-3.384e-05		0.392	-2.761e-05
	0.391	-2.389e-05		0.391	-3.192e-05
	0.39	-1.787e-05		0.39	-2.475e-05
	0.389	-2.239e-05		0.389	-1.875e-05
	0.388	-1.137e-05		0.388	-2.002e-05
	0.387	-4.509e-06		0.387	-7.067e-06
	0.386	-4.509e-06		0.386	-1.075e-05
	0.385	2.79e-06		0.385	-2.64e-06
	0.384	6.901e-06		0.384	4.088e-06
	0.383	1.803e-05		0.383	1.609e-06
	0.382	1.454e-05		0.382	1.589e-05
	0.381	2.397e-05		0.381	1.44e-05
	0.38	3.515e-05		0.38	2.242e-05
	0.379	3.289e-05		0.379	3.091e-05
	0.378	4.426e-05		0.378	3.028e-05
	0.377	5.26e-05		0.377	4.343e-05
	0.376	5.748e-05		0.376	4.273e-05
	0.375	6.567e-05		0.375	5.302e-05
	0.374	6.989e-05		0.374	6.32e-05
	0.373	8.518e-05		0.373	6.364e-05
	0.372	8.58e-05		0.372	7.733e-05
	0.371	9.538e-05		0.371	7.98e-05
	0.37	0.0001099		0.37	8.976e-05
	0.369	0.0001112		0.369	9.832e-05
	0.368	0.0001244		0.368	0.0001023
	0.367	0.000134		0.367	0.0001204
	0.366	0.000144		0.366	0.0001204
	0.365	0.0001562		0.365	0.0001328
	0.364	0.0001634		0.364	0.0001454
	0.363	0.0001813		0.363	0.0001478
	0.362	0.0001862		0.362	0.0001672
	0.361	0.0001995		0.361	0.0001716
	0.36	0.000217		0.36	0.0001867
	0.359	0.000224		0.359	0.0002002
	0.358	0.0002414		0.358	0.0002052
	0.357	0.000254		0.357	0.0002266
	0.356	0.0002673		0.356	0.0002319
	0.355	0.0002845		0.355	0.0002486
	0.354	0.0002987		0.354	0.0002653
	0.353	0.000321		0.353	0.0002752
	0.352	0.0003332		0.352	0.0002967
	0.351	0.0003503		0.351	0.0003044
	0.35	0.0003726		0.35	0.0003232
	0.349	0.0003844		0.349	0.0003444
	0.348	0.0004092		0.348	0.0003553
	0.347	0.0004287		0.347	0.0003805
	0.346	0.0004486		0.346	0.0003919
	0.345	0.000474		0.345	0.0004159
	0.344	0.0004916		0.344	0.0004385
	0.343	0.0005189		0.343	0.000453
	0.342	0.0005411		0.342	0.0004831
	0.341	0.0005666		0.341	0.000498
	0.34	0.0005953		0.34	0.0005256
	0.339	0.0006172		0.339	0.0005509
	0.338	0.0006475		0.338	0.0005696
	0.337	0.0006733		0.337	0.0006037
	0.336	0.0007018		0.336	0.0006221
	0.335	0.0007369		0.335	0.0006545
	0.334	0.0007655		0.334	0.0006855
	0.333	0.0008033		0.333	0.0007091
	0.332	0.0008338		0.332	0.0007478
	0.331	0.0008709		0.331	0.0007714
	0.33	0.0009096		0.33	0.0008093
	0.329	0.0009418		0.329	0.0008436
	0.328	0.0009871		0.328	0.0008723
	0.327	0.001025		0.327	0.0009192
	0.326	0.001066		0.326	0.0009494
	0.325	0.001113		0.325	0.0009919
	0.324	0.001154		0.324	0.001034
	0.323	0.001206		0.323	0.001069
	0.322	0.001248		0.322	0.00112
	0.321	0.001298		0.321	0.001158
	0.32	0.001354		0.32	0.001209
	0.319	0.001401		0.319	0.001258
	0.318	0.00146		0.318	0.0013
	0.317	0.001515		0.317	0.00136
	0.316	0.001573		0.316	0.001405
	0.315	0.001636		0.315	0.001463
	0.314	0.001696		0.314	0.001521
	0.313	0.001766		0.313	0.001572
	0.312	0.001827		0.312	0.00164
	0.311	0.001893		0.311	0.001694
	0.31	0.001968		0.31	0.001761
	0.309	0.002035		0.309	0.001828
	0.308	0.002115		0.308	0.001889
	0.307	0.002195		0.307	0.001969
	0.306	0.002269		0.306	0.002035
	0.305	0.002352		0.305	0.002111
	0.304	0.002432		0.304	0.002188
	0.303	0.002524		0.303	0.002261
	0.302	0.002603		0.302	0.002348
	0.301	0.002694		0.301	0.002423
	0.3	0.002791		0.3	0.002513
	0.299	0.002882		0.299	0.0026
	0.298	0.002983		0.298	0.002684
	0.297	0.003086		0.297	0.002783
	0.296	0.003185		0.296	0.00287
	0.295	0.003294		0.295	0.00297
	0.294	0.003399		0.294	0.00307
	0.293	0.003517		0.293	0.003168
	0.292	0.003626		0.292	0.00328
	0.291	0.003742		0.291	0.003379
	0.29	0.003868		0.29	0.003493
	0.289	0.003982		0.289	0.003605
	0.288	0.004109		0.288	0.003713
	0.287	0.004237		0.287	0.003838
	0.286	0.004366		0.286	0.003949
	0.285	0.004499		0.285	0.004076
	0.284	0.00463		0.284	0.004202
	0.283	0.004774		0.283	0.004321
	0.282	0.004909		0.282	0.004458
	0.281	0.005052		0.281	0.004582
	0.28	0.005205		0.28	0.004719
	0.279	0.005345		0.279	0.00486
	0.278	0.005496		0.278	0.004991
	0.277	0.00565		0.277	0.005142
	0.276	0.005805		0.276	0.005278
	0.275	0.005962		0.275	0.005426
	0.274	0.006118		0.274	0.005575
	0.273	0.006288		0.273	0.005717
	0.272	0.006443		0.272	0.005881
	0.271	0.006606		0.271	0.006028
	0.27	0.006783		0.27	0.006186
	0.269	0.006946		0.269	0.006345
	0.268	0.007115		0.268	0.006498
	0.267	0.007287		0.267	0.006665
	0.266	0.007459		0.266	0.006822
	0.265	0.007634		0.265	0.006989
	0.264	0.007807		0.264	0.007153
	0.263	0.007989		0.263	0.007314
	0.262	0.008162		0.262	0.00749
	0.261	0.008341		0.261	0.007651
	0.26	0.008523		0.26	0.007822
	0.259	0.008698		0.259	0.007993
	0.258	0.008878		0.258	0.008159
	0.257	0.009064		0.257	0.008337
	0.256	0.009243		0.256	0.008503
	0.255	0.009422		0.255	0.00868
	0.254	0.0096		0.254	0.008851
	0.253	0.009788		0.253	0.009017
	0.252	0.009961		0.252	0.009197
	0.251	0.01014		0.251	0.009356
	0.25	0.01033		0.25	0.009532
	0.249	0.0105		0.249	0.009701
	0.248	0.01067		0.248	0.009869
	0.247	0.01085		0.247	0.01005
	0.246	0.01102		0.246	0.01021
	0.245	0.0112		0.245	0.01038
	0.244	0.01137		0.244	0.01054
	0.243	0.01154		0.243	0.0107
	0.242	0.01171		0.242	0.01087
	0.241	0.01188		0.241	0.01103
	0.24	0.01205		0.24	0.01119
	0.239	0.0122		0.239	0.01135
	0.238	0.01236		0.238	0.0115
	0.237	0.01252		0.237	0.01166
	0.236	0.01268		0.236	0.01181
	0.235	0.01283		0.235	0.01196
	0.234	0.01298		0.234	0.01211
	0.233	0.01314		0.233	0.01226
	0.232	0.01328		0.232	0.01241
	0.231	0.01342		0.231	0.01255
	0.23	0.01357		0.23	0.01269
	0.229	0.0137		0.229	0.01283
	0.228	0.01384		0.228	0.01295
	0.227	0.01398		0.227	0.01309
	0.226	0.01411		0.226	0.01322
	0.225	0.01424		0.225	0.01335
	0.224	0.01436		0.224	0.01348
	0.223	0.01449		0.223	0.0136
	0.222	0.01461		0.222	0.01372
	0.221	0.01472		0.221	0.01383
	0.22	0.01484		0.22	0.01395
	0.219	0.01495		0.219	0.01406
	0.218	0.01506		0.218	0.01417
	0.217	0.01517		0.217	0.01428
	0.216	0.01527		0.216	0.01438
	0.215	0.01537		0.215	0.01448
	0.214	0.01547		0.214	0.01458
	0.213	0.01557		0.213	0.01468
	0.212	0.01566		0.212	0.01478
	0.211	0.01575		0.211	0.01486
	0.21	0.01584		0.21	0.01496
	0.209	0.01592		0.209	0.01504
	0.208	0.01601		0.208	0.01512
	0.207	0.01609		0.207	0.01521
	0.206	0.01616		0.206	0.01528
	0.205	0.01624		0.205	0.01537
	0.204	0.01631		0.204	0.01545
	0.203	0.01639		0.203	0.01552
	0.202	0.01646		0.202	0.01559
	0.201	0.01652		0.201	0.01565
	0.2	0.01659		0.2	0.01573
	0.199	0.01664		0.199	0.01579
	0.198	0.01671		0.198	0.01585
	0.197	0.01677		0.197	0.01592
	0.196	0.01682		0.196	0.01597
	0.195	0.01688		0.195	0.01603
	0.194	0.01693		0.194	0.01609
	0.193	0.01698		0.193	0.01614
	0.192	0.01703		0.192	0.0162
	0.191	0.01708		0.191	0.01624
	0.19	0.01713		0.19	0.01629
	0.189	0.01717		0.189	0.01634
	0.188	0.01722		0.188	0.01638
	0.187	0.01726		0.187	0.01643
	0.186	0.0173		0.186	0.01647
	0.185	0.01734		0.185	0.01651
	0.184	0.01737		0.184	0.01656
	0.183	0.01741		0.183	0.01659
	0.182	0.01745		0.182	0.01664
	0.181	0.01747		0.181	0.01667
	0.18	0.01751		0.18	0.01671
	0.179	0.01754		0.179	0.01674
	0.178	0.01757		0.178	0.01676
	0.177	0.01761		0.177	0.0168
	0.176	0.01763		0.176	0.01683
	0.175	0.01766		0.175	0.01686
	0.174	0.01768		0.174	0.0169
	0.173	0.01771		0.173	0.01691
	0.172	0.01773		0.172	0.01695
	0.171	0.01776		0.171	0.01697
	0.17	0.01778		0.17	0.01699
	0.169	0.0178		0.169	0.01702
	0.168	0.01782		0.168	0.01704
	0.167	0.01785		0.167	0.01706
	0.166	0.01785		0.166	0.01708
	0.165	0.01788		0.165	0.01711
	0.164	0.0179		0.164	0.01714
	0.163	0.01792		0.163	0.01714
	0.162	0.01794		0.162	0.01717
	0.161	0.01795		0.161	0.01718
	0.16	0.01797		0.16	0.0172
	0.159	0.01798		0.159	0.01722
	0.158	0.018		0.158	0.01723
	0.157	0.01801		0.157	0.01725
	0.156	0.01802		0.156	0.01727
	0.155	0.01804		0.155	0.01728
	0.154	0.01805		0.154	0.0173
	0.153	0.01806		0.153	0.01731
[truncated: 2,502 more rows]
